# Supplementary material for: Single-nucleotide resolution analysis of the transcriptome structure of Clostridium beijerinckii NCIMB 8052 using RNA-Seq
Source: BMC Genomics. 2011 Sep 30;12:479. doi: 10.1186/1471-2164-12-479 (PMC3271303; doi:10.1186/1471-2164-12-479)
Supplement: Additional file 2 — The corresponding Gene ID and ortholog gene in C. acetobutylicum ATCC 824 for the genes in C. beijerinckii 8052 mentioned in the paper (three-letter short names were used in the main text). [file 1471-2164-12-479-S2.XLS]

## Sheet: TSS
Table S1 The corresponding Gene ID and ortholog gene in C. acetobutylicum ATCC 824 for the genes in C. beijerinckii 8052 mentioned in the paper (three-letter short names were used in the main text).
Gene ID	Strand	Start	Stop	Three-letter short name (Common name) used in the text	Product description	Putative orthologs in C. acetobutylicum ATCC 824
Cbei_0088	+	115288	115836	spoVT	AbrB family transcriptional regulator/stage V sporulation protein T
Cbei_0203	+	232027	232935	ptb	phosphate butyryltransferase
Cbei_0204	+	233080	234147	buk	butyrate kinase
Cbei_0321	+	387416	388201	crt	3-hydroxybutyryl-CoA dehydratase	CA_C2712
Cbei_0322	+	388286	389425	bcd	acyl-CoA dehydrogenase domain-containing protein	CA_C2711
Cbei_0323	+	389439	390218	etfB	electron transfer flavoprotein, alpha/beta-subunit-like protein	CA_C2710
Cbei_0324	+	390241	391248	etfA	electron transfer flavoprotein, alpha/beta-subunit-like protein	CA_C2709
Cbei_0325	+	391440	392288	hbd	3-hydroxybutyryl-CoA dehydrogenase	CA_C2708
Cbei_0328	+	396015	396299	groES	co-chaperonin GroES	CA_C2704
Cbei_0329	+	396391	398016	groEL	chaperonin GroEL	CA_C2703
Cbei_0411	+	499121	500302	thl	acetyl-CoA acetyltransferase
Cbei_0597	+	710763	711764	gap	glyceraldehyde-3-phosphate dehydrogenase, type I	CA_C0709
Cbei_0598	+	711905	713080	pgk	phosphoglycerate kinase	CA_C0710
Cbei_0599	+	713513	714259	tpi	triosephosphate isomerase	CA_C0711
Cbei_0600	+	714589	716127	pgm	phosphoglyceromutase	CA_C0712
Cbei_0812	+	990046	990381	spoIIAA	anti-sigma-factor antagonist
Cbei_0813	+	990396	990827	spoIIAB	anti-sigma F factor
Cbei_0814	+	990838	991593	sigF	sporulation sigma factor SigF
Cbei_0828	+	1007143	1008171	hrcA	heat-inducible transcription repressor	CA_C1280
Cbei_0829	+	1008209	1008832	grpE	heat shock protein GrpE	CA_C1281
Cbei_0830	+	1008938	1010782	dnaK	molecular chaperone DnaK	CA_C1282
Cbei_0831	+	1010893	1012026	dnaJ	chaperone protein DnaJ	CA_C1283
Cbei_1164	+	1384403	1385404	pta	phosphotransacetylase
Cbei_1165	+	1385501	1386703	ack	acetate kinase
Cbei_1903	-	2199060	2199926	fba	fructose-1,6-bisphosphate aldolase, class II
Cbei_2069	-	2411617	2412183	cotJC	manganese containing catalase/spore coat protein cotJC
Cbei_2070	-	2412190	2412453	cotJB	spore coat peptide assembly protein CotJB
Cbei_3080	-	3596975	3597184	sspA	small acid-soluble spore protein, alpha/beta type
Cbei_3275	-	3814296	3814505	sspC2	small acid-soluble spore protein, alpha/beta type
Cbei_3832	+	4399026	4400432	ald	aldehyde dehydrogenase
Cbei_3833	+	4400524	4401177	ctfA	butyrate-acetoacetate COA-transferase subunit A	CA_P0163
Cbei_3834	+	4401178	4401843	ctfB	butyrate-acetoacetate COA-transferase subunit B	CA_P0164
Cbei_3835	+	4401916	4402656	adc	acetoacetate decarboxylase	CA_P0165
Cbei_4851	-	5677589	5679010	pyk	pyruvate kinase
Cbei_4852	-	5679155	5680111	pfk	6-phosphofructokinase
