# Supplementary material for: Single-nucleotide resolution analysis of the transcriptome structure of Clostridium beijerinckii NCIMB 8052 using RNA-Seq
Source: BMC Genomics. 2011 Sep 30;12:479. doi: 10.1186/1471-2164-12-479 (PMC3271303; doi:10.1186/1471-2164-12-479)
Supplement: Additional file 3 — TSS and operon structure in C. beijerinckii 8052 chromosome. [file 1471-2164-12-479-S3.XLS]

## Sheet: TSS
Table S2 TSS and operon structure in C. beijerinckii 8052 chromosome.
Gene ID	Strand	Start	Stop	Operons and TSS
Cbei_0001	+	280	1629	The observed start sites are: 195, 234
Cbei_0002	+	1891	2991	Insufficient data
Cbei_0003	+	3022	3234	The observed start site is: 2998
Cbei_0004	+	3283	4386	Co-operon with Cbei0003, Cbei0005, Cbei0006, Cbei0007
Cbei_0005	+	4386	4646	Co-operon with Cbei0003, Cbei0004, Cbei0006, Cbei0007
Cbei_0006	+	4701	6608	Co-operon with Cbei0003, Cbei0004, Cbei0005, Cbei0007
Cbei_0007	+	6632	9118	Co-operon with Cbei0003, Cbei0004, Cbei0005, Cbei0006
Cbei_0008	+	14767	15282	The observed start sites are: 14682, 14727, 14753
Cbei_0009	+	15297	15818	Co-operon with Cbei0008, Cbei0010, Cbei0011
Cbei_0010	+	15821	17206	Co-operon with Cbei0008, Cbei0009, Cbei0011
Cbei_0011	+	17223	17450	Co-operon with Cbei0008, Cbei0009, Cbei0010
Cbei_0012	+	18350	18865	The observed start site is: 18290
Cbei_0013	+	18862	22341	Co-operon with Cbei0012
Cbei_0014	+	22434	26171	The observed start sites are: 22373, 22404
Cbei_0015	-	26242	27423	The observed start site is: 27491
Cbei_0016	+	27639	28121	Insufficient data
Cbei_0017	+	28292	29239	The observed start site is: 28279
Cbei_0018	-	29536	30426	Insufficient data
Cbei_0019	+	30808	31392	The observed start sites are: 30706, 30779, 30781
Cbei_0020	+	31554	32342	The observed start sites are: 31473, 31496, 31543
Cbei_0021	-	32490	34085	Co-operon with Cbei0022
Cbei_0022	-	34318	34911	The observed start site is: 34932
Cbei_0023	+	35133	35780	The observed start sites are: 35089, 35090, 35093, 35097, 35099
Cbei_0024	+	36010	36813	The observed start sites are: 35912, 35960, 35988,35992, 36007
Cbei_0025	+	36839	38083	Co-operon with Cbei0024, Cbei0026
Cbei_0026	+	38358	38717	Co-operon with Cbei0024, Cbei0025
Cbei_0027	+	38976	39755	The observed start sites are: 38897, 38923, 38933
Cbei_0028	+	40396	41445	The observed start sites are: 40097, 40308, 40340, 40351
Cbei_0029	+	41460	44669	The observed start sites are: 41449, 41455
Cbei_0030	+	44864	45097	The observed start sites are: 44850, 44852
Cbei_0031	-	45219	46328	The observed start sites are: 46336, 46337
Cbei_0032	+	46730	47584	The observed start sites are: 46651, 46660, 46663, 46695
Cbei_0033	+	47690	48214	Co-operon with Cbei0032, Cbei0034, Cbei0035
Cbei_0034	+	48267	48638	Co-operon with Cbei0032, Cbei0033, Cbei0035
Cbei_0035	+	48640	49308	Co-operon with Cbei0032, Cbei0033, Cbei0034
Cbei_0036	+	49461	52646	The observed start sites are: 49443, 49450, 49452, 49454
Cbei_0037	-	52779	53747	Co-operon with Cbei0038
Cbei_0038	-	53805	54881	The observed start sites are: 54893, 54899
Cbei_0039	+	55000	55929	The observed start site is: 54926
Cbei_0040	+	55970	56686	Co-operon with Cbei0039
Cbei_0041	-	56788	57006	The observed start sites are: 57035, 57073, 57075, 57083
Cbei_0042	+	57280	57963	Insufficient data
Cbei_0043	+	57967	59316	Co-operon with Cbei0042
Cbei_0044	-	59470	59835	Co-operon with Cbei0045
Cbei_0045	-	59841	60143	The observed start sites are: 60170, 60174, 60175
Cbei_0046	+	60737	63850	The observed start sites are: 60406, 60411, 60601, 60617, 60679
Cbei_0047	+	64112	65110	The observed start sites are: 63958, 63972, 64008, 64021, 64048, 64094
Cbei_0048	+	65349	65792	The observed start sites are: 65292, 65317, 65337, 65344, 65346
Cbei_0049	+	65785	67158	Co-operon with Cbei0048
Cbei_0050	-	67214	67399	Insufficient data
Cbei_0051	+	67512	68087	The observed start sites are: 67504, 67505, 67510, 67512
Cbei_0052	+	68141	68662	The observed start sites are: 68133, 68134
Cbei_0053	+	68779	70023	The observed start sites are: 68667, 68679, 68696, 68699, 68733, 68751
Cbei_0054	+	70131	71906	Co-operon with Cbei0053
Cbei_0055	+	72579	74516	The observed start site is: 72533
Cbei_0056	+	74848	75660	The observed start site is: 74818
Cbei_0057	+	75956	77008	The observed start sites are: 75669, 75688, 75689, 75695
Cbei_0058	+	77171	77728	The observed start sites are: 77073, 77104, 77108, 77128, 77152
Cbei_0059	+	77729	78574	Co-operon with Cbei0058
Cbei_0060	+	78744	80903	The observed start sites are: 78727, 78729, 78731, 78732, 78742
Cbei_0061	+	80915	81487	Co-operon with Cbei0060, Cbei0062, Cbei0063, Cbei0064, Cbei0065
Cbei_0062	+	81707	82477	Co-operon with Cbei0060, Cbei0061, Cbei0063, Cbei0064, Cbei0065
Cbei_0063	+	82467	83303	Co-operon with Cbei0060, Cbei0061, Cbei0062, Cbei0064, Cbei0065
Cbei_0064	+	83322	84161	Co-operon with Cbei0060, Cbei0061, Cbei0062, Cbei0063, Cbei0065
Cbei_0065	+	84291	84482	Co-operon with Cbei0060, Cbei0061, Cbei0062, Cbei0063, Cbei0064
Cbei_0066	-	84713	85390	The observed start sites are: 85399, 85407, 85799, 85808
Cbei_0067	-	85951	86799	The observed start sites are: 86804, 86814, 86816, 86818
Cbei_0068	+	87260	89368	The observed start sites are: 87231, 87240, 87244, 87249
Cbei_0069	+	89973	91142	The observed start sites are: 89916, 89933, 89948, 89954, 89963
Cbei_0070	+	91157	93079	Co-operon with Cbei0069
Cbei_0071	+	93285	93794	The observed start site is: 93282
Cbei_0072	+	93960	94571	The observed start site is: 93944
Cbei_0073	-	94951	95916	The observed start sites are: 95920, 95923, 95926, 95962
Cbei_0074	-	95992	97077	The observed start site is: 97116
Cbei_0075	+	97459	98541	The observed start sites are: 97435, 97440
Cbei_0076	-	99045	100439	The observed start sites are: 100463, 100467
Cbei_0077	-	100772	101470	Co-operon with Cbei0078
Cbei_0078	-	101507	102886	The observed start sites are: 102906, 102931, 102945, 102958, 102964
Cbei_0079	+	103174	103989	The observed start sites are: 103017, 103089, 103149, 103150, 103151
Cbei_0080	+	104320	104595	The observed start sites are: 104152, 104176, 104238, 104253, 104266, 104288
Cbei_0081	+	104791	106158	The observed start sites are: 104704, 104705, 104707, 104730, 104746, 104748
Cbei_0082	+	106206	107171	Co-operon with Cbei0081
Cbei_0083	+	107490	108176	The observed start sites are: 107465, 107490
Cbei_0084	+	108177	109598	Co-operon with Cbei0083, Cbei0085, Cbei0086
Cbei_0085	+	109621	110196	Co-operon with Cbei0083, Cbei0084, Cbei0086
Cbei_0086	+	110211	113711	Co-operon with Cbei0083, Cbei0084, Cbei0085
Cbei_0087	+	113945	115033	The observed start sites are: 113813, 113815, 113820, 113822, 113835
Cbei_0088	+	115288	115836	The observed start sites are: 115247, 115256, 115258, 115261, 115262, 115265
Cbei_0089	+	115932	117467	Co-operon with Cbei0088, Cbei0090, Cbei0091, Cbei0092
Cbei_0090	+	117485	118936	Co-operon with Cbei0088, Cbei0089, Cbei0091, Cbei0092
Cbei_0091	+	119157	119432	Co-operon with Cbei0088, Cbei0089, Cbei0090, Cbei0092
Cbei_0092	+	119503	119763	Co-operon with Cbei0088, Cbei0089, Cbei0090, Cbei0091
Cbei_0093	+	119967	120260	The observed start sites are: 119857, 119918, 119954, 119957
Cbei_0094	+	120270	120662	Co-operon with Cbei0093, Cbei0095, Cbei0096
Cbei_0095	+	120740	121027	Co-operon with Cbei0093, Cbei0094, Cbei0096
Cbei_0096	+	121177	121587	Co-operon with Cbei0093, Cbei0094, Cbei0095
Cbei_0097	+	123521	125932	The observed start sites are: 123495, 123497, 123520
Cbei_0098	+	126199	127605	The observed start site is: 126123
Cbei_0099	+	127608	128147	Insufficient data
Cbei_0100	+	128222	130030	The observed start sites are: 128169, 128172, 128213, 128214, 128216
Cbei_0101	+	130234	131904	The observed start sites are: 130150, 130203, 130204, 130211, 130217
Cbei_0102	+	132096	132896	Co-operon with Cbei0101, Cbei0103
Cbei_0103	+	132946	133911	Co-operon with Cbei0101, Cbei0102
Cbei_0104	+	134393	134875	The observed start sites are: 134228, 134335, 134349, 134351
Cbei_0105	+	134890	136395	Co-operon with Cbei0104
Cbei_0106	+	137905	139296	The observed start sites are: 137462, 137651, 137678
Cbei_0107	+	139445	140821	The observed start sites are: 139333, 139389, 139391, 139399, 139410, 139419
Cbei_0108	-	140884	141906	The observed start sites are: 141919, 141946
Cbei_0109	+	148303	149700	Insufficient data
Cbei_0110	-	149740	150687	The observed start sites are: 150700, 150708, 150824
Cbei_0111	-	150965	152125	The observed start sites are: 152262, 152291, 152395
Cbei_0112	+	152532	152714	The observed start sites are: 152519, 152521, 152529
Cbei_0113	+	152764	153405	Co-operon with Cbei0112, Cbei0114, Cbei0115, Cbei0116, Cbei0117, Cbei0118
Cbei_0114	+	153479	153811	Co-operon with Cbei0112, Cbei0113, Cbei0115, Cbei0116, Cbei0117, Cbei0118
Cbei_0115	+	153831	154763	Co-operon with Cbei0112, Cbei0113, Cbei0114, Cbei0116, Cbei0117, Cbei0118
Cbei_0116	+	154767	155672	Co-operon with Cbei0112, Cbei0113, Cbei0114, Cbei0115, Cbei0117, Cbei0118
Cbei_0117	+	155684	155887	Co-operon with Cbei0112, Cbei0113, Cbei0114, Cbei0115, Cbei0116, Cbei0118
Cbei_0118	+	156010	156180	Co-operon with Cbei0112, Cbei0113, Cbei0114, Cbei0115, Cbei0116, Cbei0117
Cbei_0119	-	156237	156887	The observed start sites are: 156895, 156896
Cbei_0120	+	157057	157512	The observed start sites are: 156979, 157014, 157016, 157039
Cbei_0121	+	157527	158105	Co-operon with Cbei0120, Cbei0122, Cbei0123, Cbei0124
Cbei_0122	+	158098	159111	Co-operon with Cbei0120, Cbei0121, Cbei0123, Cbei0124
Cbei_0123	+	159137	161611	Co-operon with Cbei0120, Cbei0121, Cbei0122, Cbei0124
Cbei_0124	+	161742	162677	Co-operon with Cbei0120, Cbei0121, Cbei0122, Cbei0123
Cbei_0125	-	162753	162980	The observed start sites are: 163006, 163049, 163065, 163076, 163163
Cbei_0126	+	163466	164842	The observed start sites are: 163331, 163431, 163437, 163444, 163447
Cbei_0127	+	165081	166145	The observed start sites are: 164890, 164944, 164990, 165031, 165040, 165041
Cbei_0128	+	166388	167488	The observed start sites are: 166306, 166331, 166333
Cbei_0129	+	167510	168190	Co-operon with Cbei0128
Cbei_0130	+	168583	170295	The observed start sites are: 168527, 168577
Cbei_0131	+	170313	171713	Co-operon with Cbei0130, Cbei0132
Cbei_0132	+	171763	172176	Co-operon with Cbei0130, Cbei0131
Cbei_0133	+	172207	173109	Insufficient data
Cbei_0134	+	173123	173635	Co-operon with Cbei0133, Cbei0135
Cbei_0135	+	173671	174342	Co-operon with Cbei0133, Cbei0134
Cbei_0136	+	174560	175753	The observed start site is: 174495
Cbei_0137	+	175931	176080	Co-operon with Cbei0136, Cbei0138, Cbei0139, Cbei0140, Cbei0141, Cbei0142, Cbei0143
Cbei_0138	+	176129	176359	Co-operon with Cbei0136, Cbei0137, Cbei0139, Cbei0140, Cbei0141, Cbei0142, Cbei0143
Cbei_0139	+	176373	176918	Co-operon with Cbei0136, Cbei0137, Cbei0138, Cbei0140, Cbei0141, Cbei0142, Cbei0143
Cbei_0140	+	176997	177422	Co-operon with Cbei0136, Cbei0137, Cbei0138, Cbei0139, Cbei0141, Cbei0142, Cbei0143
Cbei_0141	+	177477	178166	Co-operon with Cbei0136, Cbei0137, Cbei0138, Cbei0139, Cbei0140, Cbei0142, Cbei0143
Cbei_0142	+	178369	178872	Co-operon with Cbei0136, Cbei0137, Cbei0138, Cbei0139, Cbei0140, Cbei0141, Cbei0143
Cbei_0143	+	178924	179289	Co-operon with Cbei0136, Cbei0137, Cbei0138, Cbei0139, Cbei0140, Cbei0141, Cbei0142
Cbei_0144	+	179620	183330	The observed start sites are: 179429, 179468, 179471, 179472, 179473, 179485
Cbei_0145	+	183352	186888	Co-operon with Cbei0144
Cbei_0146	+	187145	187522	The observed start sites are: 186915, 186933, 186942, 186951, 186952, 186966
Cbei_0147	+	187672	188142	Co-operon with Cbei0146, Cbei0148, Cbei0149
Cbei_0148	+	188226	190292	Co-operon with Cbei0146, Cbei0147, Cbei0149
Cbei_0149	+	190480	191673	Co-operon with Cbei0146, Cbei0147, Cbei0148
Cbei_0150	+	192128	192436	The observed start sites are: 191751, 191825, 191845, 191917, 191948, 191950
Cbei_0151	+	192509	193138	Co-operon with Cbei0150, Cbei0152-0181
Cbei_0152	+	193165	193785	Co-operon with Cbei0150-0151, Cbei0153-0181
Cbei_0153	+	193785	194081	Co-operon with Cbei0150-0152, Cbei0154-0181
Cbei_0154	+	194146	194979	Co-operon with Cbei0150-0153, Cbei0155-0181
Cbei_0155	+	195045	195317	Co-operon with Cbei0150-0154, Cbei0156-0181
Cbei_0156	+	195338	195673	Co-operon with Cbei0150-0155, Cbei0157-0181
Cbei_0157	+	195698	196363	Co-operon with Cbei0150-0156, Cbei0158-0181
Cbei_0158	+	196381	196815	Co-operon with Cbei0150-0157, Cbei0159-0181
Cbei_0159	+	196815	197027	Co-operon with Cbei0150-0158, Cbei0160-0181
Cbei_0160	+	197051	197305	Co-operon with Cbei0150-0159, Cbei0161-0181
Cbei_0161	+	197334	197702	Co-operon with Cbei0150-0160, Cbei0162-0181
Cbei_0162	+	197718	198032	Co-operon with Cbei0150-0161, Cbei0163-0181
Cbei_0163	+	198055	198594	Co-operon with Cbei0150-0162, Cbei0164-0181
Cbei_0164	+	198611	198796	Co-operon with Cbei0150-0163, Cbei0165-0181
Cbei_0165	+	198829	199227	Co-operon with Cbei0150-0164, Cbei0166-0181
Cbei_0166	+	199296	199838	Co-operon with Cbei0150-0165, Cbei0167-0181
Cbei_0167	+	199857	200216	Co-operon with Cbei0150-0166, Cbei0168-0181
Cbei_0168	+	200237	200734	Co-operon with Cbei0150-0167, Cbei0169-0181
Cbei_0169	+	200747	200926	Co-operon with Cbei0150-0168, Cbei0170-0181
Cbei_0170	+	200948	201388	Co-operon with Cbei0150-0169, Cbei0171-0181
Cbei_0171	+	201390	202688	Co-operon with Cbei0150-0170, Cbei0172-0181
Cbei_0172	+	202714	203364	Co-operon with Cbei0150-0171, Cbei0173-0181
Cbei_0173	+	203364	204113	Co-operon with Cbei0150-0172, Cbei0174-0181
Cbei_0174	+	204201	204482	Co-operon with Cbei0150-0173, Cbei0175-0181
Cbei_0175	+	204490	204708	Co-operon with Cbei0150-0174, Cbei0176-0181
Cbei_0176	+	204763	204876	Co-operon with Cbei0150-0175, Cbei0177-0181
Cbei_0177	+	205100	205468	Co-operon with Cbei0150-0176, Cbei0178-0181
Cbei_0178	+	205484	205879	Co-operon with Cbei0150-0177, Cbei0179-0181
Cbei_0179	+	205910	206530	Co-operon with Cbei0150-0178, Cbei0180-0181
Cbei_0180	+	206633	207580	Co-operon with Cbei0150-0179, Cbei0181
Cbei_0181	+	207593	207934	Co-operon with Cbei0150-0180
Cbei_0182	+	208168	209019	The observed start sites are: 208113, 208146, 208163, 208166
Cbei_0183	+	209004	209873	Co-operon with Cbei0182, Cbei0184
Cbei_0184	+	209882	210688	Co-operon with Cbei0182, Cbei0183
Cbei_0185	+	210705	211439	The observed start sites are: 210691, 210700, 210705
Cbei_0186	+	211600	212034	Co-operon with Cbei0185, Cbei0187
Cbei_0187	+	212061	212453	Co-operon with Cbei0185, Cbei0186
Cbei_0188	+	212974	213636	The observed start sites are: 212954, 212956, 212963, 212967
Cbei_0189	+	214215	215057	The observed start sites are: 214182, 214183, 214209
Cbei_0190	+	215262	215819	The observed start sites are: 215205, 215243, 215244, 215245
Cbei_0191	+	215860	216621	Insufficient data
Cbei_0192	+	216687	217379	The observed start sites are: 216665, 216681
Cbei_0193	+	217546	218706	The observed start site is: 217486
Cbei_0194	+	218903	221134	The observed start sites are: 218853, 218854, 218874, 218900
Cbei_0195	+	221388	222422	Insufficient data
Cbei_0196	+	222653	224272	The observed start sites are: 222565, 222573, 222577, 222587
Cbei_0197	+	224417	225682	Insufficient data
Cbei_0198	+	225844	227019	The observed start sites are: 225785, 225799
Cbei_0199	-	227090	227695	The observed start sites are: 227702, 227710, 227711, 227712
Cbei_0200	+	227940	228788	The observed start sites are: 227917, 227919, 227921, 227926
Cbei_0201	+	228761	229981	Co-operon with Cbei0200
Cbei_0202	+	230153	231754	Insufficient data
Cbei_0203	+	232027	232935	The observed start sites are: 231946, 231947, 231978
Cbei_0204	+	233080	234147	Co-operon with Cbei0203
Cbei_0205	+	234292	234765	Insufficient data
Cbei_0206	+	234782	235591	Co-operon with Cbei0205, Cbei0207, Cbei0208
Cbei_0207	+	235604	236428	Co-operon with Cbei0205, Cbei0206, Cbei0208
Cbei_0208	+	236467	237303	Co-operon with Cbei0205, Cbei0206, Cbei0207
Cbei_0209	+	237444	237797	Insufficient data
Cbei_0210	+	238013	239359	The observed start sites are: 237803, 237842, 237846, 237917, 237975
Cbei_0211	+	239587	240012	The observed start sites are: 239491, 239539, 239565
Cbei_0212	+	240552	241061	The observed start sites are: 240107, 240136, 240168, 240255, 240520
Cbei_0213	+	241127	242722	Co-operon with Cbei0212, Cbei0214, Cbei0215, Cbei0216, Cbei0217, Cbei0218
Cbei_0214	+	242736	243995	Co-operon with Cbei0212, Cbei0213, Cbei0215, Cbei0216, Cbei0217, Cbei0218
Cbei_0215	+	244009	244494	Co-operon with Cbei0212, Cbei0213, Cbei0214, Cbei0216, Cbei0217, Cbei0218
Cbei_0216	+	244634	245716	Co-operon with Cbei0212, Cbei0213, Cbei0214, Cbei0215, Cbei0217, Cbei0218
Cbei_0217	+	245786	247459	Co-operon with Cbei0212, Cbei0213, Cbei0214, Cbei0215, Cbei0216, Cbei0218
Cbei_0218	+	247472	248476	Co-operon with Cbei0212, Cbei0213, Cbei0214, Cbei0215, Cbei0216, Cbei0217
Cbei_0219	+	249021	251945	Insufficient data
Cbei_0220	+	252039	252506	Insufficient data
Cbei_0221	+	252522	252800	Insufficient data
Cbei_0222	+	252876	254150	Insufficient data
Cbei_0223	+	254220	255251	Insufficient data
Cbei_0224	+	255275	256093	Insufficient data
Cbei_0225	+	256093	257013	Insufficient data
Cbei_0226	+	257057	257728	The observed start sites are: 257044, 257045, 257046
Cbei_0227	+	257842	258291	Insufficient data
Cbei_0228	+	258399	259928	Insufficient data
Cbei_0229	+	260139	260402	The observed start site is: 260121
Cbei_0230	+	260772	262085	The observed start sites are: 260678, 260680, 260730, 260761
Cbei_0231	+	262194	263060	The observed start site is: 262168
Cbei_0232	+	263060	263959	Co-operon with Cbei0231, Cbei0233
Cbei_0233	+	264114	265604	Co-operon with Cbei0231, Cbei0232
Cbei_0234	+	265991	266992	The observed start site is: 265938
Cbei_0235	+	267230	268435	The observed start sites are: 267181, 267190, 267219
Cbei_0236	+	268865	270301	The observed start sites are: 268727, 268730, 268743, 268755, 268843
Cbei_0237	+	270307	271044	Co-operon with Cbei0236, Cbei0238
Cbei_0238	+	271035	272306	Co-operon with Cbei0236, Cbei0237
Cbei_0239	+	272922	274070	The observed start sites are: 272842, 272876
Cbei_0240	+	274105	275241	Insufficient data
Cbei_0241	-	275427	275912	Insufficient data
Cbei_0242	+	276262	277668	The observed start site is: 276250
Cbei_0243	+	278207	280258	The observed start site is: 278148
Cbei_0244	+	280258	280698	Co-operon with Cbei0243, Cbei0245
Cbei_0245	+	280700	281845	Co-operon with Cbei0243, Cbei0244
Cbei_0246	+	282511	284337	The observed start sites are: 281992, 281994, 282004, 282028, 282091
Cbei_0247	+	285666	286319	The observed start sites are: 285387, 285623, 285626, 285639
Cbei_0248	+	286746	287459	The observed start site is: 286675
Cbei_0249	+	287536	288549	The observed start site is: 287527
Cbei_0250	+	288600	300704	Co-operon with Cbei0249
Cbei_0251	+	300965	304642	Insufficient data
Cbei_0252	+	304777	306954	Insufficient data
Cbei_0253	+	307058	308176	Insufficient data
Cbei_0254	+	308234	309694	The observed start sites are: 308193, 308204
Cbei_0255	+	309974	310747	The observed start sites are: 309916, 309936
Cbei_0256	+	310972	311670	The observed start site is: 310889
Cbei_0257	+	311848	313116	The observed start sites are: 311800, 311843
Cbei_0258	-	313653	313924	Insufficient data
Cbei_0259	-	314078	314692	The observed start sites are: 314693, 314697
Cbei_0260	+	314846	316297	The observed start sites are: 314789, 314798, 314816, 314823, 314838
Cbei_0261	+	316679	318118	The observed start site is: 316613
Cbei_0262	+	318130	318828	Co-operon with Cbei0261, Cbei0263, Cbei0264, Cbei0265, Cbei0266
Cbei_0263	+	318869	321079	Co-operon with Cbei0261, Cbei0262, Cbei0264, Cbei0265, Cbei0266
Cbei_0264	+	321201	321362	Co-operon with Cbei0261, Cbei0262, Cbei0263, Cbei0265, Cbei0266
Cbei_0265	+	321510	321644	Co-operon with Cbei0261, Cbei0262, Cbei0263, Cbei0264, Cbei0266
Cbei_0266	+	321631	321885	Co-operon with Cbei0261, Cbei0262, Cbei0263, Cbei0264, Cbei0265
Cbei_0267	+	322475	323302	Insufficient data
Cbei_0268	+	323292	324539	Insufficient data
Cbei_0269	-	324594	325196	The observed start sites are: 325200, 325202, 325220
Cbei_0270	-	325559	326391	Insufficient data
Cbei_0271	-	326930	327541	The observed start sites are: 327545, 327585
Cbei_0272	+	327671	328876	Insufficient data
Cbei_0273	+	328919	329467	Co-operon with Cbei0272
Cbei_0274	-	329683	331002	The observed start site is: 331016
Cbei_0275	-	331035	331430	The observed start site is: 331437
Cbei_0276	-	332155	332628	The observed start sites are: 332654, 332675
Cbei_0277	-	332858	333436	Insufficient data
Cbei_0278	+	333631	334092	The observed start site is: 333624
Cbei_0279	+	334109	334639	Co-operon with Cbei0278
Cbei_0280	+	335111	335536	The observed start sites are: 335051, 335087, 335089
Cbei_0281	+	335615	336412	Co-operon with Cbei0280, Cbei0282, Cbei0283, Cbei0284
Cbei_0282	+	336442	337140	Co-operon with Cbei0280, Cbei0281, Cbei0283, Cbei0284
Cbei_0283	+	337152	337787	Co-operon with Cbei0280, Cbei0281, Cbei0282, Cbei0284
Cbei_0284	+	337777	338484	Co-operon with Cbei0280, Cbei0281, Cbei0282, Cbei0283
Cbei_0285	+	338773	341034	The observed start sites are: 338728, 338738, 338761
Cbei_0286	-	341168	341839	The observed start site is: 341850
Cbei_0287	+	342176	344179	Insufficient data
Cbei_0288	+	344332	344919	The observed start sites are: 344312, 344317, 344318, 344320, 344327
Cbei_0289	+	345077	345493	Insufficient data
Cbei_0290	-	345579	346196	The observed start sites are: 346209, 346213, 346228, 346229
Cbei_0291	+	346478	347068	Insufficient data
Cbei_0292	+	347103	349712	Insufficient data
Cbei_0293	-	349863	351794	The observed start sites are: 351796, 351895, 351918, 352182
Cbei_0294	+	352392	354869	Insufficient data
Cbei_0295	-	355244	355648	The observed start sites are: 355654, 355684, 355722, 355744, 355747, 355749
Cbei_0296	+	355919	356674	The observed start sites are: 355887, 355905
Cbei_0297	-	356778	357254	The observed start sites are: 357349, 357382, 357488, 357493, 357528, 357564
Cbei_0298	+	357636	358667	Insufficient data
Cbei_0299	-	358683	359642	The observed start site is: 359674
Cbei_0300	+	360049	360804	The observed start sites are: 359930, 359977, 360002
Cbei_0301	-	361045	362091	The observed start sites are: 362097, 362100, 362111, 362115
Cbei_0302	+	362304	362738	Insufficient data
Cbei_0303	+	362859	363248	Insufficient data
Cbei_0304	+	363257	363583	Co-operon with Cbei0303
Cbei_0305	+	363882	366476	The observed start sites are: 363824, 363863
Cbei_0306	-	366579	369242	The observed start sites are: 369250, 369261, 369323
Cbei_0307	+	369830	371539	The observed start site is: 369800
Cbei_0308	+	371774	372616	The observed start site is: 371765
Cbei_0309	+	372800	373501	The observed start sites are: 372724, 372732, 372756
Cbei_0310	+	374026	374814	The observed start sites are: 373855, 373874, 373919, 373957, 374016
Cbei_0311	+	374870	376060	Co-operon with Cbei0310, Cbei0312
Cbei_0312	+	376064	377467	Co-operon with Cbei0310, Cbei0311
Cbei_0313	+	377805	378377	Insufficient data
Cbei_0314	+	378396	379307	Co-operon with Cbei0313
Cbei_0315	+	379586	381940	The observed start site is: 379573
Cbei_0316	+	381944	382879	Co-operon with Cbei0315
Cbei_0317	+	383097	383774	The observed start sites are: 383045, 383052
Cbei_0318	+	383890	384957	Co-operon with Cbei0317
Cbei_0319	+	385287	385868	The observed start sites are: 385220, 385243, 385245, 385273
Cbei_0320	+	386403	387038	The observed start sites are: 386220, 386267, 386274, 386342
Cbei_0321	+	387416	388201	The observed start sites are: 387212, 387273, 387297, 387301, l387302, 387305
Cbei_0322	+	388286	389425	Co-operon with Cbei0321, Cbei0323, Cbei0324, Cbei0325
Cbei_0323	+	389439	390218	Co-operon with Cbei0321, Cbei0322, Cbei0324, Cbei0325
Cbei_0324	+	390241	391248	Co-operon with Cbei0321, Cbei0322, Cbei0323, Cbei0325
Cbei_0325	+	391440	392288	Co-operon with Cbei0321, Cbei0322, Cbei0323, Cbei0324
Cbei_0326	+	392811	393740	The observed start site is: 392808
Cbei_0327	+	394117	395607	The observed start sites are: 394086, 394089
Cbei_0328	+	396015	396299	The observed start sites are: 395908, 395914, 395948, 395951
Cbei_0329	+	396391	398016	Co-operon with Cbei0328
Cbei_0330	+	398340	398816	Insufficient data
Cbei_0331	+	399174	400631	Insufficient data
Cbei_0332	+	400819	402351	The observed start sites are: 400755, 400788, 400811, 400813, 400815
Cbei_0333	+	402770	403093	The observed start sites are: 402662, 402663, 402665
Cbei_0334	+	403535	405460	Insufficient data
Cbei_0335	+	405475	405927	Insufficient data
Cbei_0336	+	405943	406491	Insufficient data
Cbei_0337	+	406509	407519	The observed start site is: 406504
Cbei_0338	+	407570	408316	Co-operon with Cbei0337
Cbei_0339	+	408381	408749	Insufficient data
Cbei_0340	+	408832	409647	The observed start sites are: 408772, 408798, 408809
Cbei_0341	+	410062	411411	The observed start sites are: 409962, 410036, 410043, 410044, 410049
Cbei_0342	+	411419	411850	Co-operon with Cbei0341
Cbei_0343	+	412102	414507	The observed start sites are: 412031, 412070, 412093
Cbei_0344	+	414554	415360	Co-operon with Cbei0343
Cbei_0345	-	415772	416488	Insufficient data
Cbei_0346	-	416705	417370	The observed start sites are: 417375, 417435, 417446, 417455, 417460
Cbei_0347	+	417505	417849	The observed start sites are: 417476, 417478, 417480, 417483
Cbei_0348	+	417992	418426	Co-operon with Cbei0347, Cbei0349
Cbei_0349	+	418491	418712	Co-operon with Cbei0347, Cbei0348
Cbei_0350	+	418892	420529	Insufficient data
Cbei_0351	+	420801	423068	The observed start sites are: 420787, 420795
Cbei_0352	+	423088	425079	Co-operon with Cbei0351
Cbei_0353	+	425521	427017	The observed start sites are: 425507, 425520
Cbei_0354	-	427158	428870	The observed start sites are: 428910, 428912, 428914, 428919
Cbei_0355	+	428994	429971	The observed start site is: 428940
Cbei_0356	+	430185	430799	The observed start site is: 430161
Cbei_0357	+	430876	431355	Insufficient data
Cbei_0358	+	434073	434348	The observed start sites are: 433931, 434013, 434022
Cbei_0359	+	434495	435151	The observed start sites are: 434454, 434471
Cbei_0360	+	435678	436841	The observed start sites are: 435634, 435635, 435647
Cbei_0361	+	437138	439186	The observed start sites are: 437078, 437086, 437117, 437125
Cbei_0362	+	439289	439672	The observed start sites are: 439279, 439280, 439285
Cbei_0363	+	439679	440308	Co-operon with Cbei0362, Cbei0364
Cbei_0364	+	440308	440622	Co-operon with Cbei0362, Cbei0363
Cbei_0365	+	440698	443157	The observed start sites are: 440668, 440679, 440697
Cbei_0366	+	443262	443471	Insufficient data
Cbei_0367	+	443678	445738	The observed start sites are: 443616, 443619, 443667, 443669
Cbei_0368	+	451183	452265	The observed start site is: 451074
Cbei_0369	+	452554	453939	The observed start sites are: 452442, 452504
Cbei_0370	+	453942	455285	Co-operon with Cbei0369, Cbei0371
Cbei_0371	+	455331	456140	Co-operon with Cbei0369, Cbei0370
Cbei_0372	-	456197	458080	Insufficient data
Cbei_0373	+	458370	458942	The observed start sites are: 458277, 458330, 458336
Cbei_0374	+	458967	459923	Co-operon with Cbei0373
Cbei_0375	-	460001	460564	Co-operon with Cbei0376
Cbei_0376	-	460586	461284	The observed start sites are: 461339, 461341
Cbei_0377	+	461761	462780	The observed start sites are: 461723, 461725
Cbei_0378	+	462790	463791	Insufficient data
Cbei_0379	+	464057	465286	The observed start sites are: 463937, 463958, 463963, 464041
Cbei_0380	+	465486	465794	The observed start sites are: 465437, 465439, 465475
Cbei_0381	+	465807	466961	Co-operon with Cbei0380
Cbei_0382	-	467119	468237	The observed start sites are: 468246, 468248, 468249, 468251
Cbei_0383	+	468367	469383	The observed start sites are: 468352, 468355, 468356, 468359
Cbei_0384	+	469385	470191	Co-operon with Cbei0383, Cbei0385
Cbei_0385	+	470247	471302	Co-operon with Cbei0383, Cbei0384
Cbei_0386	-	471626	472747	The observed start sites are: 472759, 472761, 472763, 472764, 472766
Cbei_0387	+	472856	473854	The observed start sites are: 472849, 472851
Cbei_0388	+	474017	474877	Co-operon with Cbei0387
Cbei_0389	+	475116	475655	The observed start sites are: 474997, 475000, 475023, 475043, 475045, 475092
Cbei_0390	+	476271	476513	The observed start sites are: 476014, 476102, 476104, 476127, 476128, 476263
Cbei_0391	+	476977	478539	Co-operon with Cbei0390
Cbei_0392	+	478869	479714	The observed start sites are: 478696, 478721, 478761, 478863
Cbei_0393	+	479686	482328	Insufficient data
Cbei_0394	+	482477	483319	Co-operon with Cbei0393
Cbei_0395	+	483383	484120	Insufficient data
Cbei_0396	+	484252	484668	The observed start sites are: 484166, 484198
Cbei_0397	+	484774	485082	Insufficient data
Cbei_0398	+	485247	486857	Co-operon with Cbei0397
Cbei_0399	+	487168	488610	The observed start sites are: 487015, 487125, 487138, 487140,
Cbei_0400	-	488651	489757	The observed start sites are: 489776, 489789, 489792, 489799, 489826, 489874
Cbei_0401	-	489971	490180	The observed start sites are: 490222, 490223, 490224, 490225, 490236
Cbei_0402	+	490370	490954	The observed start sites are: 490326, 490348
Cbei_0403	+	490980	492740	Co-operon with Cbei0402
Cbei_0404	+	492876	493958	The observed start sites are: 492793, 492849, 492858
Cbei_0405	+	494024	494611	Co-operon with Cbei0404, Cbei0406, Cbei0407, Cbei0408, Cbei0409
Cbei_0406	+	494685	495716	Co-operon with Cbei0404, Cbei0405, Cbei0407, Cbei0408, Cbei0409
Cbei_0407	+	495722	496216	Co-operon with Cbei0404, Cbei0405, Cbei0406, Cbei0408, Cbei0409
Cbei_0408	+	496366	496995	Co-operon with Cbei0404, Cbei0405, Cbei0406, Cbei0407, Cbei0409
Cbei_0409	+	497077	497571	Co-operon with Cbei0404, Cbei0405, Cbei0406, Cbei0407, Cbei0408
Cbei_0410	+	497809	498999	The observed start site is: 497797
Cbei_0411	+	499121	500302	The observed start sites are: 499039, 499077, 499078
Cbei_0412	+	501380	502069	The observed start sites are: 500940, 500989, 501001, 501011, 501146, 501320,
Cbei_0413	+	502123	502338	Co-operon with Cbei0412, Cbei0414, Cbei0415, Cbei0416, Cbei0417, Cbei0418, Cbei0419
Cbei_0414	+	502391	502870	Co-operon with Cbei0412, Cbei0413, Cbei0415, Cbei0416, Cbei0417, Cbei0418, Cbei0419
Cbei_0415	+	502873	503412	Co-operon with Cbei0412, Cbei0413, Cbei0414, Cbei0416, Cbei0417, Cbei0418, Cbei0419
Cbei_0416	+	503423	504937	Co-operon with Cbei0412, Cbei0413, Cbei0414, Cbei0415, Cbei0417, Cbei0418, Cbei0419
Cbei_0417	+	504979	505830	Co-operon with Cbei0412, Cbei0413, Cbei0414, Cbei0415, Cbei0416, Cbei0418, Cbei0419
Cbei_0418	+	505845	507236	Co-operon with Cbei0412, Cbei0413, Cbei0414, Cbei0415, Cbei0416, Cbei0417, Cbei0419
Cbei_0419	+	507252	507659	Co-operon with Cbei0412, Cbei0413, Cbei0414, Cbei0415, Cbei0416, Cbei0417, Cbei0418
Cbei_0420	+	507874	508524	The observed start sites are: 507809, 507817, 507819, 507863
Cbei_0421	+	508686	509948	Co-operon with Cbei0420
Cbei_0422	+	510516	511574	The observed start sites are: 510426, 510477, 510502
Cbei_0423	+	511999	512751	The observed start sites are: 511946, 511993, 511994
Cbei_0424	+	512859	513113	Co-operon with Cbei0423, Cbei0425
Cbei_0425	+	513193	514227	Co-operon with Cbei0423, Cbei0424
Cbei_0426	-	514295	514831	The observed start sites are: 514836, 514839, 514842, 514881
Cbei_0427	+	514932	515336	The observed start site is: 514934
Cbei_0428	+	516603	517778	The observed start sites are: 516419, 516494, 516602
Cbei_0429	+	518230	520458	The observed start site is: 518171
Cbei_0430	+	520477	521493	Co-operon with Cbei0429, Cbei0431
Cbei_0431	+	521466	522122	Co-operon with Cbei0429, Cbei0430
Cbei_0432	+	522538	523071	The observed start sites are: 522496, 522497, 522499, 522501
Cbei_0433	+	523416	525983	The observed start sites are: 523375, 523379, 523394, 523396
Cbei_0434	+	526278	527252	The observed start sites are: 526143, 526155, 526218, 526243, 526262
Cbei_0435	+	527914	528609	The observed start site is: 527905
Cbei_0436	+	528599	530101	Co-operon with Cbei0435
Cbei_0437	+	530300	531211	The observed start sites are: 530236, 530291
Cbei_0438	+	531394	531564	Co-operon with Cbei0437
Cbei_0439	+	531720	533897	The observed start site is: 531700
Cbei_0440	+	534155	535111	Insufficient data
Cbei_0441	+	535137	536090	Co-operon with Cbei0440
Cbei_0442	+	536187	537167	Insufficient data
Cbei_0443	+	537514	538407	The observed start sites are: 537336, 537337, 537446
Cbei_0444	-	538563	540656	The observed start sites are: 540665, 540674, 540678, 540680, 540682, 540747
Cbei_0445	+	541381	542784	Insufficient data
Cbei_0446	+	542921	544177	Insufficient data
Cbei_0447	+	544306	545142	Insufficient data
Cbei_0448	+	545167	545949	Co-operon with Cbei0447
Cbei_0449	-	546348	547475	Insufficient data
Cbei_0450	+	547974	548810	The observed start site is: 547967
Cbei_0451	+	549399	550937	Insufficient data
Cbei_0452	-	551096	551410	The observed start sites are: 551416, 551420
Cbei_0453	+	551646	552404	The observed start sites are: 551604, 551615, 551617
Cbei_0454	+	552776	553594	Insufficient data
Cbei_0455	+	553934	555091	Insufficient data
Cbei_0456	+	555541	556008	The observed start sites are: 555323, 555422, 555508, 555528
Cbei_0457	+	556310	556927	Insufficient data
Cbei_0458	+	557059	557871	Insufficient data
Cbei_0459	-	558114	558923	The observed start sites are: 558930, 558940
Cbei_0460	+	559167	559949	The observed start site is: 559142
Cbei_0461	+	560086	561033	The observed start sites are: 560019, 560034, 560070, 560081
Cbei_0462	+	561123	561749	The observed start site is: 561106
Cbei_0463	+	562066	562455	The observed start sites are: 562025, 562032, 562035, 562065
Cbei_0464	+	562927	563508	The observed start sites are: 562626, 562632, 562657, 562658, 562831, 562922
Cbei_0465	+	564288	564449	The observed start sites are: 563949, 563952, 563959
Cbei_0466	+	564646	565410	Co-operon with Cbei0465
Cbei_0467	-	565563	566003	Co-operon with Cbei0468, Cbei0469
Cbei_0468	-	566003	566737	Co-operon with Cbei0467, Cbei0469
Cbei_0469	-	566734	567195	The observed start sites are: 567173, 567179
Cbei_0470	+	567643	568545	The observed start sites are: 567584, 567602, 567607
Cbei_0471	+	569016	569396	The observed start sites are: 568868, 568879, 568893, 568921, 568928, 568967
Cbei_0472	-	569494	570561	The observed start sites are: 570592, 570600, 570602, 570605
Cbei_0473	+	571244	572260	The observed start sites are: 571220, 571232
Cbei_0474	+	572475	572666	Co-operon with Cbei0473
Cbei_0475	+	572898	574031	Insufficient data
Cbei_0476	+	574133	576868	Insufficient data
Cbei_0477	+	576978	577874	Co-operon with Cbei0476
Cbei_0478	+	578373	580163	Insufficient data
Cbei_0479	+	580211	581122	Co-operon with Cbei0478
Cbei_0480	+	581241	581690	The observed start sites are: 581137, 581182, 581205, 581207, 581208
Cbei_0481	-	581877	582536	Co-operon with Cbei0482, Cbei0483
Cbei_0482	-	582547	583197	Co-operon with Cbei0481, Cbei0483
Cbei_0483	-	583219	583896	The observed start sites are: 583896, 583898, 583899
Cbei_0484	+	584264	585418	The observed start sites are: 584195, 584234, 584249, 584252, 584256
Cbei_0485	-	585491	586909	The observed start sites are: 586916, 587006, 587013
Cbei_0486	+	587073	588530	The observed start sites are: 587033, 587040, 587042
Cbei_0487	+	588897	589490	The observed start sites are: 588829, 588838, 588841
Cbei_0488	+	589833	590507	The observed start sites are: 589641, 589672, 589707, 589797
Cbei_0489	+	590802	591368	The observed start sites are: 590630, 590631, 590633, 590702, 590715
Cbei_0490	+	591420	592109	Co-operon with Cbei0489, Cbei0491, Cbei0492, Cbei0493, Cbei0494
Cbei_0491	+	592130	593146	Co-operon with Cbei0489, Cbei0490, Cbei0492, Cbei0493, Cbei0494
Cbei_0492	+	593149	593997	Co-operon with Cbei0489, Cbei0490, Cbei0491, Cbei0493, Cbei0494
Cbei_0493	+	594007	594498	Co-operon with Cbei0489, Cbei0490, Cbei0491, Cbei0492, Cbei0494
Cbei_0494	+	594495	597392	Co-operon with Cbei0489, Cbei0490, Cbei0491, Cbei0492, Cbei0493
Cbei_0495	+	597550	598230	The observed start site is: 597516
Cbei_0496	+	598430	599089	The observed start sites are: 598376, 598377, 598387, 598397
Cbei_0497	+	599110	599910	Co-operon with Cbei0496, Cbei0498
Cbei_0498	+	599925	600194	Co-operon with Cbei0497, Cbei0498
Cbei_0499	+	600464	601594	The observed start site is: 600436
Cbei_0500	+	602012	602488	The observed start sites are: 601994, 601995, 601996, 601998, 602005
Cbei_0501	+	602608	603465	Co-operon with Cbei0500, Cbei0502
Cbei_0502	+	603663	604262	Co-operon with Cbei0500, Cbei0501
Cbei_0503	+	604514	606604	The observed start sites are: 604450, 604480, 604487, 604510
Cbei_0504	+	606771	611006	The observed start site is: 606723
Cbei_0505	+	611267	613123	The observed start sites are: 611245, 611257
Cbei_0506	+	613107	613808	Co-operon with Cbei0505
Cbei_0507	+	613999	615447	Insufficient data
Cbei_0508	+	615623	615934	The observed start sites are: 615512, 615513, 615546
Cbei_0509	+	615942	616328	Co-operon with Cbei0508, Cbei0510, Cbei0511, Cbei0512
Cbei_0510	+	616333	616632	Co-operon with Cbei0508, Cbei0509, Cbei0511, Cbei0512
Cbei_0511	+	616934	618226	Co-operon with Cbei0508, Cbei0509, Cbei0510, Cbei0512
Cbei_0512	+	618374	618676	Co-operon with Cbei0508, Cbei0509, Cbei0510, Cbei0511
Cbei_0513	+	618839	619453	The observed start sites are: 618773, 618803, 618809, 618839
Cbei_0514	+	619540	620118	The observed start site is: 619520
Cbei_0515	+	620218	621510	Insufficient data
Cbei_0516	+	621712	622611	The observed start site is: 621707
Cbei_0517	-	622686	623660	Insufficient data
Cbei_0518	+	623704	624789	The observed start sites are: 623680, 623681, 623685
Cbei_0519	-	624853	626088	The observed start site is: 626097
Cbei_0520	+	626254	626940	The observed start site is: 626248
Cbei_0521	+	627218	627910	The observed start sites are: 627124, 627153, 627157
Cbei_0522	+	627931	628329	Co-operon with Cbei0521
Cbei_0523	+	628440	629798	The observed start sites are: 628359, 628407, 628413, 628420
Cbei_0524	+	630782	632806	Insufficient data
Cbei_0525	+	632825	633253	Insufficient data
Cbei_0526	+	633247	634005	Co-operon with Cbei0525, Cbei0527, Cbei0528
Cbei_0527	+	634005	635450	Co-operon with Cbei0525, Cbei0526, Cbei0528
Cbei_0528	+	635472	636719	Co-operon with Cbei0525, Cbei0526, Cbei0527
Cbei_0529	+	636881	637588	Insufficient data
Cbei_0530	+	637590	638150	Co-operon with Cbei0529
Cbei_0531	+	638171	639352	Insufficient data
Cbei_0532	+	640021	642012	Insufficient data
Cbei_0533	+	642299	642466	Insufficient data
Cbei_0534	+	642607	643284	The observed start sites are: 642544, 642548, 642549, 642579
Cbei_0535	+	643281	644354	Co-operon with Cbei0534
Cbei_0536	+	644608	645987	Insufficient data
Cbei_0537	+	646716	647081	The observed start sites are: 646610, 646617
Cbei_0538	+	647395	647652	The observed start site is: 647384
Cbei_0539	-	648029	648436	Insufficient data
Cbei_0540	+	648740	651622	Insufficient data
Cbei_0541	+	651641	652087	Insufficient data
Cbei_0542	+	652146	652448	Insufficient data
Cbei_0543	+	652480	653898	Insufficient data
Cbei_0544	+	654305	655351	Insufficient data
Cbei_0545	+	655365	656183	Co-operon with Cbei0544, Cbei0546
Cbei_0546	+	656183	657100	Co-operon with Cbei0544, Cbei0545
Cbei_0547	+	657116	657775	Insufficient data
Cbei_0548	+	657807	658250	Insufficient data
Cbei_0549	+	658277	658966	The observed start site is: 658276
Cbei_0550	+	659070	660635	Co-operon with Cbei0549
Cbei_0551	+	660703	661357	The observed start sites are: 660643, 660679
Cbei_0552	+	661750	662583	The observed start site is: 661720
Cbei_0553	+	662757	663437	The observed start sites are: 662743, 662747
Cbei_0554	-	663537	665333	The observed start site is: 665357
Cbei_0555	+	665554	666747	The observed start sites are: 665541, 665549
Cbei_0556	+	666775	667533	Co-operon with Cbei0555
Cbei_0557	-	667762	668130	The observed start sites are: 668154, 668165
Cbei_0558	+	668438	669595	Insufficient data
Cbei_0559	+	669777	671183	The observed start sites are: 669716, 669772
Cbei_0560	+	671239	672063	Insufficient data
Cbei_0561	+	672132	672878	Insufficient data
Cbei_0562	+	672996	674036	Co-operon with Cbei0561
Cbei_0563	+	674151	674297	The observed start sites are: 674058, 674126, 674130, 674151
Cbei_0564	+	674452	674877	The observed start sites are: 674369, 674426, 674447
Cbei_0565	+	674960	675097	Co-operon with Cbei0564
Cbei_0566	+	675552	677480	The observed start sites are: 675523, 675532, 675543, 675546
Cbei_0567	+	677489	678661	Co-operon with Cbei0566, Cbei0568, Cbei0569, Cbei0570, Cbei0571
Cbei_0568	+	678666	680036	Co-operon with Cbei0566, Cbei0567, Cbei0569, Cbei0570, Cbei0571
Cbei_0569	+	680187	680729	Co-operon with Cbei0566, Cbei0567, Cbei0568, Cbei0570, Cbei0571
Cbei_0570	+	680741	681097	Co-operon with Cbei0566, Cbei0567, Cbei0568, Cbei0569, Cbei0571
Cbei_0571	+	681183	681527	Co-operon with Cbei0566, Cbei0567, Cbei0568, Cbei0569, Cbei0570
Cbei_0572	-	681597	682124	The observed start sites are: 682141, 682142, 682151
Cbei_0573	+	682422	683300	The observed start sites are: 682291, 682353, 682418
Cbei_0574	+	683352	684017	The observed start sites are: 683361, 683372
Cbei_0575	-	684191	686194	The observed start site is: 686275
Cbei_0576	+	686755	688002	The observed start sites are: 686665, 686746
Cbei_0577	+	688574	689485	The observed start site is: 688516
Cbei_0578	+	689626	690216	Co-operon with Cbei0577
Cbei_0579	+	690743	691447	The observed start sites are: 690631, 690634, 690685, 690738
Cbei_0580	+	691464	692096	Co-operon with Cbei0579
Cbei_0581	+	692252	693157	The observed start sites are: 692169, 692178, 692181, 692206, 692208
Cbei_0582	-	693325	693738	Co-operon with Cbei0583
Cbei_0583	-	693796	694347	The observed start sites are: 694353, 694357
Cbei_0584	+	694536	695753	The observed start sites are: 694461, 694483, 694524
Cbei_0585	-	695918	697222	The observed start sites are: 697227, 697235
Cbei_0586	+	697387	697866	The observed start sites are: 697361, 697362
Cbei_0587	-	697977	698591	Insufficient data
Cbei_0588	+	698852	700771	The observed start site is: 698810
Cbei_0589	+	701123	701830	The observed start sites are: 701096, 701097
Cbei_0590	+	701820	703328	Co-operon with Cbei0589
Cbei_0591	+	703407	704348	The observed start sites are: 703351, 703388, 703389, 703398, 703399
Cbei_0592	+	704537	706033	Co-operon with Cbei0591
Cbei_0593	+	706279	706767	The observed start sites are: 706172, 706273, 706275
Cbei_0594	+	706788	707624	Co-operon with Cbei0593
Cbei_0595	+	707868	709259	The observed start site is: 707865
Cbei_0596	+	709642	710691	The observed start sites are: 709582, 709614, 709619, 709620
Cbei_0597	+	710763	711764	Co-operon with Cbei0596, Cbei0598, Cbei0599
Cbei_0598	+	711905	713080	Co-operon with Cbei0596, Cbei0597, Cbei0599
Cbei_0599	+	713513	714259	Co-operon with Cbei0596, Cbei0597, Cbei0598
Cbei_0600	+	714589	716127	The observed start sites are: 714404, 714481, 714498, 714534, 714557, 714559
Cbei_0601	+	716507	717112	The observed start sites are: 716484, 716497, 716498, 716500
Cbei_0602	+	717501	718793	The observed start sites are: 717318, 717405, 717416, 717418, 717442
Cbei_0603	+	719014	719247	Co-operon with Cbei0602
Cbei_0604	+	719882	720880	Insufficient data
Cbei_0605	+	720900	721952	Insufficient data
Cbei_0606	+	721949	722749	Insufficient data
Cbei_0607	+	722763	725084	Insufficient data
Cbei_0608	+	725084	726154	Insufficient data
Cbei_0609	+	726500	727789	Insufficient data
Cbei_0610	+	728005	728874	Insufficient data
Cbei_0611	+	729094	730083	Insufficient data
Cbei_0612	+	730295	731854	Insufficient data
Cbei_0613	+	731873	733240	Insufficient data
Cbei_0614	+	733301	734062	Insufficient data
Cbei_0615	+	734091	734876	Insufficient data
Cbei_0616	+	734901	735995	Insufficient data
Cbei_0617	+	735995	736930	Insufficient data
Cbei_0618	+	736984	737757	Insufficient data
Cbei_0619	+	738754	738906	The observed start site is: 738579
Cbei_0620	+	739188	740669	Insufficient data
Cbei_0621	+	740653	741981	Insufficient data
Cbei_0622	+	742247	743545	Insufficient data
Cbei_0623	+	743666	744520	Insufficient data
Cbei_0624	+	744598	745377	The observed start site is: 744576
Cbei_0625	+	745374	746042	Co-operon with Cbei0624
Cbei_0626	+	746059	746904	The observed start site is: 746053
Cbei_0627	+	746918	747265	Insufficient data
Cbei_0628	+	747403	748275	Insufficient data
Cbei_0629	+	748519	749679	The observed start sites are: 748438, 748443, 748452
Cbei_0630	+	749676	750590	Co-operon with Cbei0629
Cbei_0631	+	750797	752329	The observed start site is: 750728
Cbei_0632	+	752355	753713	Co-operon with Cbei0631
Cbei_0633	+	754088	756355	The observed start sites are: 754065, 754079
Cbei_0634	+	756504	756974	Co-operon with Cbei0633
Cbei_0635	+	757193	760450	The observed start sites are: 757138, 757159, 757164, 757171, 757182
Cbei_0636	+	761143	762108	The observed start sites are: 760727, 760761, 760784, 760807, 760868
Cbei_0637	+	762108	762746	Co-operon with Cbei0636, Cbei0638
Cbei_0638	+	762758	763588	Co-operon with Cbei0636, Cbei0637
Cbei_0639	+	763901	764863	Insufficient data
Cbei_0640	+	764965	765915	The observed start site is: 764892
Cbei_0641	+	766137	766310	The observed start sites are: 765985, 766048, 766111, 766115, 766117
Cbei_0642	+	766564	767874	The observed start sites are: 766533, 766535, 766550
Cbei_0643	+	767892	769157	The observed start site is: 767887
Cbei_0644	-	769315	769701	The observed start sites are: 769701, 769725, 769733, 769750, 769751
Cbei_0645	+	769968	772559	The observed start sites are: 769897, 769899, 769901
Cbei_0646	-	772829	773425	The observed start sites are: 773503, 773508, 773512, 773522
Cbei_0647	+	774050	774853	Insufficient data
Cbei_0648	+	774861	775511	Insufficient data
Cbei_0649	+	775695	776561	The observed start sites are: 775639, 775679
Cbei_0650	+	776651	776842	The observed start sites are: 776583, 776631, 776633, 776634, 776639
Cbei_0651	+	777035	778780	Co-operon with Cbei0650, Cbei0652
Cbei_0652	+	779236	779754	Co-operon with Cbei0650, Cbei0651
Cbei_0653	-	779827	780543	The observed start sites are: 780550, 780586
Cbei_0654	+	780721	786075	The observed start site is: 780711
Cbei_0655	+	786173	786679	The observed start sites are: 786079, 786143, 786152
Cbei_0656	+	786859	787299	The observed start sites are: 786762, 786810, 786818, 786853, 786856
Cbei_0657	-	787339	787899	The observed start sites are: 787965, 787971, 788053
Cbei_0658	+	788485	789042	The observed start sites are: 788461, 788469, 788471, 788481
Cbei_0659	+	789261	790523	Co-operon with Cbei0658
Cbei_0660	+	790809	791366	The observed start sites are: 790796, 790798
Cbei_0661	+	791870	792760	The observed start sites are: 791846, 791852, 791853, 791860
Cbei_0662	+	792760	794154	Co-operon with Cbei0661
Cbei_0663	+	794524	795243	The observed start sites are: 794404, 794409, 794425, 794498, 794517
Cbei_0664	-	795406	797406	The observed start sites are: 797412, 797501, 797543, 797638, 797651
Cbei_0665	+	798073	799788	The observed start sites are: 798038, 798051
Cbei_0666	+	800214	800609	The observed start sites are: 800133, 800176, 800198
Cbei_0667	+	800671	802671	The observed start site is: 800648
Cbei_0668	+	802683	802955	Co-operon with Cbei0667, Cbei0669
Cbei_0669	+	803010	804833	Co-operon with Cbei0667, Cbei0668
Cbei_0670	+	805611	806606	Insufficient data
Cbei_0671	+	806718	807176	The observed start sites are: 806636, 806656
Cbei_0672	+	807402	808622	Insufficient data
Cbei_0673	-	808800	809097	Co-operon with Cbei0674, Cbei0675
Cbei_0674	-	809197	810663	Co-operon with Cbei0673, Cbei0675
Cbei_0675	-	810761	811948	The observed start sites are: 812006, 812008, 812009, 812073, 812241, 812242
Cbei_0676	+	812698	813087	The observed start sites are: 812631, 812688, 812692
Cbei_0677	+	813953	815407	The observed start sites are: 813751, 813774, 813812, 813815, 813934
Cbei_0678	-	815877	816734	The observed start sites are: 816765, 816783, 816799, 816800, 816809
Cbei_0679	+	816988	818544	The observed start sites are: 816925, 816931, 816934
Cbei_0680	+	819171	819800	The observed start sites are: 818704, 818786, 818800, 818829, 818904, 819135
Cbei_0681	+	820473	821222	The observed start sites are: 820442, 820443, 820444, 820445, 820451, 820456
Cbei_0682	+	821573	821830	The observed start sites are: 821325, 821455
Cbei_0683	+	821927	823237	Co-operon with Cbei0682, Cbei0684, Cbei0685, Cbei0686, Cbei0687, Cbei0688, Cbei0689, Cbei0690
Cbei_0684	+	823312	824625	Co-operon with Cbei0682, Cbei0683, Cbei0685, Cbei0686, Cbei0687, Cbei0688, Cbei0689, Cbei0690
Cbei_0685	+	824806	825927	Co-operon with Cbei0682, Cbei0683, Cbei0684, Cbei0686, Cbei0687, Cbei0688, Cbei0689, Cbei0690
Cbei_0686	+	826026	827726	Co-operon with Cbei0682, Cbei0683, Cbei0684, Cbei0685, Cbei0687, Cbei0688, Cbei0689, Cbei0690
Cbei_0687	+	827757	828488	Co-operon with Cbei0682, Cbei0683, Cbei0684, Cbei0685, Cbei0686, Cbei0688, Cbei0689, Cbei0690
Cbei_0688	+	828508	829182	Co-operon with Cbei0682, Cbei0683, Cbei0684, Cbei0685, Cbei0686, Cbei0687, Cbei0689, Cbei0690
Cbei_0689	+	829295	829600	Co-operon with Cbei0682, Cbei0683, Cbei0684, Cbei0685, Cbei0686, Cbei0687, Cbei0688, Cbei0690
Cbei_0690	+	829832	830812	Co-operon with Cbei0682, Cbei0683, Cbei0684, Cbei0685, Cbei0686, Cbei0687, Cbei0688, Cbei0689
Cbei_0691	+	831345	832103	The observed start sites are: 831191, 831198, 831248, 831305, 831323
Cbei_0692	+	832744	833772	The observed start sites are: 832546, 832598, 832651, 832660
Cbei_0693	-	834190	837089	Insufficient data
Cbei_0694	-	834710	835891	Insufficient data
Cbei_0695	-	837158	837824	Insufficient data
Cbei_0696	+	838318	838839	The observed start sites are: 838191, 838230, 838232, 838255, 838312
Cbei_0697	+	838861	839145	Co-operon with Cbei0696
Cbei_0698	+	839233	839976	Insufficient data
Cbei_0699	+	840290	841717	Insufficient data
Cbei_0700	+	841710	843134	Co-operon with Cbei0699
Cbei_0701	-	843360	844262	The observed start sites are: 844312, 844313
Cbei_0702	+	844586	845338	The observed start sites are: 844534, 844539, 844541
Cbei_0703	-	845717	846196	Co-operon with Cbei0704
Cbei_0704	-	846193	846402	The observed start sites are: 846407, 846418, 846424
Cbei_0705	+	846785	849190	Insufficient data
Cbei_0706	-	849348	849791	Insufficient data
Cbei_0707	-	850178	851356	The observed start site is: 851381
Cbei_0708	+	851766	852398	The observed start sites are: 851619, 851632, 851685, 851759
Cbei_0709	+	852398	853441	Co-operon with Cbei0708, Cbei0710
Cbei_0710	+	853446	855791	Co-operon with Cbei0708, Cbei0709
Cbei_0711	+	856709	857686	The observed start sites are: 856393, 856428, 856540, 856584, 856586, 856706
Cbei_0712	+	857722	858528	Co-operon with Cbei0711, Cbei0713
Cbei_0713	+	858548	859459	Co-operon with Cbei0711, Cbei0712
Cbei_0714	+	859544	859990	The observed start site is: 859490
Cbei_0715	-	860201	860992	The observed start sites are: 861001, 861041
Cbei_0716	-	861271	862512	Insufficient data
Cbei_0717	+	862735	863553	Insufficient data
Cbei_0718	+	863765	864652	The observed start site is: 863760
Cbei_0719	-	864784	865602	Insufficient data
Cbei_0720	-	865671	866351	Insufficient data
Cbei_0721	+	866577	867359	Insufficient data
Cbei_0722	-	867466	868338	The observed start site is: 868373
Cbei_0723	+	868523	869974	Insufficient data
Cbei_0724	-	870225	871526	Insufficient data
Cbei_0725	+	871946	872530	The observed start sites are: 871928, 871931
Cbei_0726	-	872647	873051	The observed start site is: 873086
Cbei_0727	+	873148	874602	Insufficient data
Cbei_0728	+	874717	875493	The observed start sites are: 874647, 874661, 874704
Cbei_0729	+	875799	877280	The observed start sites are: 875736, 875747, 875748, 875755, 875779, 875781
Cbei_0730	-	877468	878910	The observed start sites are: 878951, 878989, 879002
Cbei_0731	+	879364	880389	The observed start site is: 879346
Cbei_0732	+	880767	882017	The observed start site is: 880762
Cbei_0733	+	882191	883054	Insufficient data
Cbei_0734	+	883051	883875	Co-operon with Cbei0733, Cbei0735
Cbei_0735	+	883929	885569	Co-operon with Cbei0733, Cbei0734
Cbei_0736	+	886113	887453	Insufficient data
Cbei_0737	+	887553	888587	Insufficient data
Cbei_0738	-	888829	890046	Insufficient data
Cbei_0739	-	890171	890806	The observed start site is: 890868
Cbei_0740	+	891195	891773	Insufficient data
Cbei_0741	+	892285	892794	The observed start sites are: 892239, 892266
Cbei_0742	+	893159	894373	The observed start site is: 893147
Cbei_0743	+	894664	895797	The observed start site is: 894624
Cbei_0744	+	896133	898568	The observed start site is: 896130
Cbei_0745	+	898983	900563	Insufficient data
Cbei_0746	-	900989	902290	Insufficient data
Cbei_0747	+	902709	904403	Insufficient data
Cbei_0748	-	904649	905353	The observed start sites are: 905360, 905361, 905376, 905422, 905426
Cbei_0749	+	905613	906497	Insufficient data
Cbei_0750	-	906685	907149	The observed start sites are: 907159, 907161, 907166
Cbei_0751	+	907455	909593	The observed start site is: 907326
Cbei_0752	+	909619	910455	Co-operon with Cbei0751
Cbei_0753	+	910856	912055	Insufficient data
Cbei_0754	+	912083	913228	Insufficient data
Cbei_0755	+	913563	914462	The observed start sites are: 913345, 913479, 913481
Cbei_0756	+	914917	916248	The observed start sites are: 914909, 914916
Cbei_0757	+	916542	917924	The observed start sites are: 916449, 916455, 916467
Cbei_0758	+	918242	918553	Co-operon with Cbei0757
Cbei_0759	+	918844	919989	The observed start sites are: 918819, 918820, 918827
Cbei_0760	+	920020	920553	Co-operon with Cbei0759
Cbei_0761	+	920740	921420	The observed start sites are: 920726, 920736
Cbei_0762	+	921468	922436	The observed start site is: 921423
Cbei_0763	+	922467	923342	Insufficient data
Cbei_0764	+	923428	924348	The observed start sites are: 923373, 923374, 923404
Cbei_0765	-	929991	930458	The observed start sites are: 930458, 930462, 930466, 930468
Cbei_0766	+	931004	932293	The observed start sites are: 930991, 930998
Cbei_0767	-	932502	933272	Co-operon with Cbei0768
Cbei_0768	-	933250	935127	Insufficient data
Cbei_0769	+	935299	936627	The observed start sites are: 935250, 935298
Cbei_0770	+	936694	937572	The observed start site is: 936683
Cbei_0771	+	937572	938399	Co-operon with Cbei0770
Cbei_0772	+	938529	940886	Insufficient data
Cbei_0773	+	941066	942841	The observed start sites are: 941014, 941032, 941046
Cbei_0774	+	942930	943688	Co-operon with Cbei0773
Cbei_0775	+	943797	944564	The observed start sites are: 943735, 943782, 943784, 943786, 943791
Cbei_0776	+	944836	945144	The observed start sites are: 944674, 944684, 944715, 944729, 944731, 944733
Cbei_0777	+	945277	945756	Insufficient data
Cbei_0778	+	945883	946749	The observed start sites are: 945837, 945867, 945873
Cbei_0779	+	946924	947364	The observed start sites are: 946835, 946921, 946924, 946927
Cbei_0780	+	947419	948099	The observed start site is: 947376
Cbei_0781	+	948246	948938	The observed start site is: 948242
Cbei_0782	+	949019	949786	Insufficient data
Cbei_0783	+	949799	950809	Insufficient data
Cbei_0784	+	950802	951596	Co-operon with Cbei0783, Cbei0785
Cbei_0785	+	951609	952574	Co-operon with Cbei0783, Cbei0784
Cbei_0786	+	953476	955113	Insufficient data
Cbei_0787	+	955411	957249	The observed start site is: 955410
Cbei_0788	-	957390	958814	The observed start sites are: 958820, 958919
Cbei_0789	-	959397	960200	Co-operon with Cbei0790, Cbei0791
Cbei_0790	-	960194	960973	Co-operon with Cbei0789, Cbei0791
Cbei_0791	-	960973	961341	The observed start site is: 961379
Cbei_0792	+	961559	962488	The observed start sites are: 961521, 961523
Cbei_0793	+	962496	963803	Co-operon with Cbei0792, Cbei0794
Cbei_0794	+	963778	964623	Co-operon with Cbei0792, Cbei0793
Cbei_0795	+	964799	965533	The observed start sites are: 964704, 964768, 964789
Cbei_0796	+	965754	966188	The observed start sites are: 965605, 965704, 965732, 965742, 965745, 965751
Cbei_0797	+	966503	966748	The observed start sites are: 966444, 966486, 966498
Cbei_0798	+	966779	967798	Co-operon with Cbei0797, Cbei0799
Cbei_0799	+	967830	968285	Co-operon with Cbei0797, Cbei0798
Cbei_0800	-	968339	969565	The observed start sites are: 969591, 969617, 969621, 969628
Cbei_0801	+	969879	972482	The observed start sites are: 969786, 969830, 969852
Cbei_0802	+	972464	973117	Co-operon with Cbei0801, Cbei0803
Cbei_0803	+	973132	973767	Co-operon with Cbei0801, Cbei0802
Cbei_0804	+	974346	976055	Insufficient data
Cbei_0805	+	976343	978640	The observed start site is: 976331
Cbei_0806	+	978675	980966	Insufficient data
Cbei_0807	+	981137	983047	Insufficient data
Cbei_0808	+	983050	985065	Co-operon with Cbei0807
Cbei_0809	+	985260	985760	The observed start sites are: 985165, 985238, 985241, 985248
Cbei_0810	+	986071	988377	The observed start sites are: 986013, 986015, 986023
Cbei_0811	+	988587	989657	The observed start sites are: 988482, 988497, 988548, 988574
Cbei_0812	+	990046	990381	The observed start sites are: 989956, 989959, 989963, 989964
Cbei_0813	+	990396	990827	Co-operon with Cbei0812, Cbei0814
Cbei_0814	+	990838	991593	Co-operon with Cbei0812, Cbei0813
Cbei_0815	+	991795	992262	The observed start sites are: 991778, 991780, 991786
Cbei_0816	+	992365	993384	Co-operon with Cbei0815, Cbei0817
Cbei_0817	+	993457	993813	Co-operon with Cbei0815, Cbei0816
Cbei_0818	+	994048	996567	The observed start sites are: 994041, 994042, 994043
Cbei_0819	+	996572	998263	Co-operon with Cbei0818
Cbei_0820	+	998324	999358	The observed start sites are: 998300, 998308, 998318
Cbei_0821	-	999596	999859	The observed start sites are: 999928, 999929, 999930, 999934
Cbei_0822	+	1000032	1001015	The observed start sites are: 1000009, 1000020
Cbei_0823	+	1001231	1002295	The observed start sites are: 1001206, 1001210, 1001212
Cbei_0824	+	1002634	1002963	Insufficient data
Cbei_0825	+	1003129	1004940	The observed start sites are: 1003090, 1003097, 1003098, 1003101, 1003127
Cbei_0826	+	1005121	1005561	The observed start sites are: 1004993, 1005015, 1005040, 1005042, 1005073, 1005092
Cbei_0827	+	1005777	1006904	Insufficient data
Cbei_0828	+	1007143	1008171	The observed start sites are: 1007061, 1007105, 1007110
Cbei_0829	+	1008209	1008832	Co-operon with Cbei0828, Cbei0830, Cbei0831
Cbei_0830	+	1008938	1010782	Co-operon with Cbei0828, Cbei0829, Cbei0831
Cbei_0831	+	1010893	1012026	Co-operon with Cbei0828, Cbei0829, Cbei0830
Cbei_0832	+	1012187	1013737	The observed start sites are: 1012169, 1012181
Cbei_0833	+	1014159	1014818	The observed start sites are: 1014039, 1014061, 1014107, 1014112
Cbei_0834	+	1015518	1016462	The observed start site is: 1015479
Cbei_0835	+	1016669	1017436	Insufficient data
Cbei_0836	+	1017541	1018839	The observed start sites are: 1017475, 1017482
Cbei_0837	+	1018989	1019333	The observed start sites are: 1018866, 1018873, 1018877, 1018880, 1018932
Cbei_0838	+	1019476	1019652	Co-operon with Cbei0837, Cbei0839
Cbei_0839	+	1019683	1020135	Co-operon with Cbei0837, Cbei0838
Cbei_0840	+	1020424	1020702	The observed start sites are: 1020413, 1020419
Cbei_0841	+	1020709	1021836	Co-operon with Cbei0840, Cbei0842, Cbei0843, Cbei0844
Cbei_0842	+	1021897	1023981	Co-operon with Cbei0840, Cbei0841, Cbei0843, Cbei0844
Cbei_0843	+	1024008	1024511	Co-operon with Cbei0840, Cbei0841, Cbei0842, Cbei0844
Cbei_0844	+	1024547	1025248	Co-operon with Cbei0840, Cbei0841, Cbei0842, Cbei0843
Cbei_0845	+	1025504	1026400	The observed start sites are: 1025366, 1025458, 1025497, 1025500
Cbei_0846	+	1026465	1027214	Co-operon with Cbei0845, Cbei0847
Cbei_0847	+	1027221	1027850	Co-operon with Cbei0845, Cbei0846
Cbei_0848	+	1028050	1028688	The observed start sites are: 1027926, 1027992, 1028002, 1028006
Cbei_0849	+	1028771	1031398	Co-operon with Cbei0848
Cbei_0850	-	1031677	1032744	The observed start sites are: 1032752, 1032809
Cbei_0851	+	1033074	1034099	The observed start site is: 1033068
Cbei_0852	+	1034376	1036166	The observed start sites are: 1034259, 1034280, 1034328, 1034358
Cbei_0853	+	1036172	1037302	Co-operon with Cbei0852
Cbei_0854	+	1037533	1038225	The observed start site is: 1037517
Cbei_0855	+	1038237	1039028	Co-operon with Cbei0854
Cbei_0856	+	1039185	1039490	The observed start sites are: 1039145, 1039176, 1039177, 1039180
Cbei_0857	+	1040265	1042115	The observed start site is: 1040258
Cbei_0858	+	1042112	1043830	Co-operon with Cbei0857
Cbei_0859	-	1043972	1044724	The observed start sites are: 1044733, 1044740, 1044746, 1044818
Cbei_0860	+	1045162	1045929	The observed start sites are: 1044891, 1044897, 1044996, 1045068
Cbei_0861	+	1046200	1047309	The observed start sites are: 1046158, 1046168, 1046171
Cbei_0862	+	1047340	1048284	Co-operon with Cbei0861
Cbei_0863	+	1048695	1049711	The observed start sites are: 1048600, 1048618
Cbei_0864	+	1049799	1051292	Co-operon with Cbei0863, Cbei0865
Cbei_0865	+	1051295	1053655	Co-operon with Cbei0863, Cbei0864
Cbei_0866	+	1053974	1054933	Insufficient data
Cbei_0867	+	1055000	1055884	Insufficient data
Cbei_0868	+	1056195	1058363	The observed start site is: 1056153
Cbei_0869	-	1058427	1059317	The observed start site is: 1059333
Cbei_0870	+	1059610	1060476	Insufficient data
Cbei_0871	+	1060903	1062135	The observed start site is: 1060879
Cbei_0872	+	1062609	1064609	The observed start site is: 1062602
Cbei_0873	+	1064868	1065773	The observed start sites are: 1064852, 1064857
Cbei_0874	+	1066488	1067222	The observed start sites are: 1066045, 1066203, 1066467
Cbei_0875	+	1067258	1069366	Co-operon with Cbei0874
Cbei_0876	-	1069474	1070949	Insufficient data
Cbei_0877	+	1071279	1071869	The observed start sites are: 1071261, 1071262, 1071268
Cbei_0878	-	1071844	1073457	Insufficient data
Cbei_0879	-	1073559	1074056	Insufficient data
Cbei_0880	+	1074331	1075446	Insufficient data
Cbei_0881	+	1075437	1076216	Co-operon with Cbei0880, Cbei0882, Cbei0883
Cbei_0882	+	1076251	1076931	Co-operon with Cbei0880, Cbei0881, Cbei0883
Cbei_0883	+	1076938	1077351	Co-operon with Cbei0880, Cbei0881, Cbei0882
Cbei_0884	-	1077807	1078640	The observed start sites are: 1078650, 1078722
Cbei_0885	-	1078725	1080272	Insufficient data
Cbei_0886	-	1080355	1080696	The observed start site is: 1080699
Cbei_0887	+	1080855	1081055	Insufficient data
Cbei_0888	+	1081108	1081539	The observed start site is: 1081062
Cbei_0889	+	1081569	1081760	The observed start sites are: 1081587, 1081592
Cbei_0890	+	1081796	1082095	Co-operon with Cbei0889, Cbei0891, Cbei0892, Cbei0893
Cbei_0891	+	1082185	1082367	Co-operon with Cbei0889, Cbei0890, Cbei0892, Cbei0893
Cbei_0892	+	1082415	1083248	Co-operon with Cbei0889, Cbei0890, Cbei0891, Cbei0893
Cbei_0893	+	1083241	1084020	Co-operon with Cbei0889, Cbei0890, Cbei0891, Cbei0892
Cbei_0894	-	1084294	1084617	The observed start site is: 1084644
Cbei_0895	+	1084823	1084969	The observed start site is: 1084816
Cbei_0896	-	1085034	1085351	Co-operon with Cbei0897
Cbei_0897	-	1085395	1085706	The observed start sites are: 1085718, 1085728
Cbei_0898	+	1086084	1086383	The observed start sites are: 1086033, 1086036, 1086063, 1086065, 1086074
Cbei_0899	+	1086742	1087134	The observed start site is: 1086669
Cbei_0900	+	1087570	1088175	The observed start site is: 1087562
Cbei_0901	+	1088382	1088561	Insufficient data
Cbei_0902	+	1088636	1089316	The observed start sites are: 1088624, 1088625
Cbei_0903	+	1089442	1089747	Insufficient data
Cbei_0904	+	1089740	1089922	Insufficient data
Cbei_0905	+	1089953	1090390	Insufficient data
Cbei_0906	+	1090390	1092054	Insufficient data
Cbei_0907	+	1092072	1093295	Insufficient data
Cbei_0908	+	1093246	1093839	Co-operon with Cbei0907
Cbei_0909	+	1093859	1095061	Insufficient data
Cbei_0910	+	1095161	1095445	Insufficient data
Cbei_0911	+	1095442	1095780	Co-operon with Cbei0910
Cbei_0912	+	1095785	1096240	Insufficient data
Cbei_0913	+	1096242	1096733	Insufficient data
Cbei_0914	+	1096744	1097835	Insufficient data
Cbei_0915	+	1097855	1098286	Co-operon with Cbei0914
Cbei_0916	+	1098348	1098758	Insufficient data
Cbei_0917	+	1099046	1099999	Insufficient data
Cbei_0918	+	1100203	1101060	Insufficient data
Cbei_0919	+	1101076	1101843	Insufficient data
Cbei_0920	+	1101852	1102763	Insufficient data
Cbei_0921	+	1102772	1103092	Co-operon with Cbei0920, Cbei0922
Cbei_0922	+	1103109	1103555	Co-operon with Cbei0920, Cbei0921
Cbei_0923	+	1103558	1104625	Insufficient data
Cbei_0924	+	1104627	1106450	Insufficient data
Cbei_0925	+	1106452	1107057	Insufficient data
Cbei_0926	+	1107072	1108550	Insufficient data
Cbei_0927	+	1108578	1108850	Insufficient data
Cbei_0928	+	1108843	1109058	Insufficient data
Cbei_0929	+	1109236	1109472	The observed start site is: 1109166
Cbei_0930	+	1109488	1109883	Insufficient data
Cbei_0931	+	1109954	1110742	Insufficient data
Cbei_0932	-	1111208	1111570	Insufficient data
Cbei_0933	+	1111658	1112134	The observed start site is: 1111662
Cbei_0934	+	1112169	1112936	Co-operon with Cbei0933, Cbei0935
Cbei_0935	+	1112968	1113759	Co-operon with Cbei0933, Cbei0934
Cbei_0936	+	1114063	1114419	The observed start sites are: 1113979, 1114000, 1114001, 1114005, 1114012, 1114059
Cbei_0937	+	1114459	1115172	Co-operon with Cbei0936
Cbei_0938	+	1115508	1116644	Insufficient data
Cbei_0939	-	1116818	1117867	The observed start site is: 1117879
Cbei_0940	-	1118041	1118625	The observed start sites are: 1118654, 1118656
Cbei_0941	-	1118731	1120053	The observed start sites are: 1120065, 1120106, 1120127
Cbei_0942	-	1120219	1120941	Co-operon with Cbei0943
Cbei_0943	-	1120960	1122318	The observed start sites are: 1122320, 1122323, 1122361, 1122378
Cbei_0944	+	1122593	1124557	Insufficient data
Cbei_0945	+	1124574	1126934	Co-operon with Cbei0944
Cbei_0946	+	1127088	1129448	The observed start sites are: 1127036, 1127086
Cbei_0947	+	1129624	1130352	Co-operon with Cbei0946
Cbei_0948	-	1130634	1131269	The observed start sites are: 1131302, 1131313, 1131318, 1131328
Cbei_0949	+	1131730	1132530	Insufficient data
Cbei_0950	+	1133610	1134866	Insufficient data
Cbei_0951	+	1134917	1135225	Co-operon with Cbei0950, Cbei0952
Cbei_0952	+	1135239	1135577	Co-operon with Cbei0950, Cbei0951
Cbei_0953	+	1135777	1138476	The observed start sites are: 1135703, 1135713, 1135729, 1135736
Cbei_0954	+	1138631	1141405	The observed start site is: 1138626
Cbei_0955	+	1141528	1141950	Insufficient data
Cbei_0956	+	1141965	1142435	Insufficient data
Cbei_0957	+	1142450	1143214	Co-operon with Cbei0956, Cbei0958
Cbei_0958	+	1143201	1144040	Co-operon with Cbei0956, Cbei0957
Cbei_0959	+	1144108	1145106	Insufficient data
Cbei_0960	+	1145178	1146041	Insufficient data
Cbei_0961	-	1146248	1147117	Insufficient data
Cbei_0962	+	1147542	1150301	Insufficient data
Cbei_0963	+	1150413	1150853	Insufficient data
Cbei_0964	+	1150831	1151310	Co-operon with Cbei0963, Cbei0965, Cbei0966
Cbei_0965	+	1151329	1152120	Co-operon with Cbei0963, Cbei0964, Cbei0966
Cbei_0966	+	1152113	1152913	Co-operon with Cbei0963, Cbei0964, Cbei0965
Cbei_0967	+	1152942	1153997	The observed start site is: 1152919
Cbei_0968	-	1154253	1155731	The observed start site is: 1155752
Cbei_0969	+	1155912	1156778	Insufficient data
Cbei_0970	-	1156951	1159167	Insufficient data
Cbei_0971	-	1159314	1159709	Insufficient data
Cbei_0972	+	1160005	1162944	Insufficient data
Cbei_0973	-	1163230	1164096	Insufficient data
Cbei_0974	+	1164671	1165498	Insufficient data
Cbei_0975	+	1165539	1166324	The observed start site is: 1165529
Cbei_0976	+	1166565	1167077	The observed start sites are: 1166546, 1166553, 1166560
Cbei_0977	-	1167177	1168412	The observed start sites are: 1168421, 1168431
Cbei_0978	+	1168583	1170037	Insufficient data
Cbei_0979	-	1170378	1170926	The observed start sites are: 1171019, 1171022, 1171024
Cbei_0980	+	1171205	1172434	The observed start site is: 1171191
Cbei_0981	+	1172409	1175900	Co-operon with Cbei0980
Cbei_0982	+	1176228	1176797	The observed start sites are: 1175997, 1175999, 1176001, 1176028, 1176222
Cbei_0983	+	1177109	1178836	The observed start sites are: 1177081, 1177089, 1177091, 1177093, 1177105
Cbei_0984	+	1179374	1180474	Insufficient data
Cbei_0985	+	1180597	1181322	The observed start site is: 1180565
Cbei_0986	+	1181367	1182893	The observed start site is: 1181345
Cbei_0987	+	1182905	1184194	Co-operon with Cbei0986, Cbei0988, Cbei0989, Cbei0990
Cbei_0988	+	1184195	1185358	Co-operon with Cbei0986, Cbei0987, Cbei0989, Cbei0990
Cbei_0989	+	1185342	1186565	Co-operon with Cbei0986, Cbei0987, Cbei0988, Cbei0990
Cbei_0990	+	1186622	1187272	Co-operon with Cbei0986, Cbei0987, Cbei0988, Cbei0989
Cbei_0991	-	1187348	1187500	The observed start sites are: 1187507, 1187540, 1187556
Cbei_0992	+	1187743	1188240	The observed start sites are: 1187664, 1187717
Cbei_0993	-	1188496	1189383	The observed start site is: 1189457
Cbei_0994	+	1189944	1191041	The observed start sites are: 1189878, 1189890, 1189893
Cbei_0995	+	1191495	1193315	The observed start site is: 1191493
Cbei_0996	+	1193384	1194361	Co-operon with Cbei0995
Cbei_0997	+	1194692	1195552	The observed start sites are: 1194624, 1194628, 1194634, 1194659
Cbei_0998	+	1196228	1197325	The observed start sites are: 1196133, 1196140, 1196142, 1196144, 1196186
Cbei_0999	+	1197420	1198196	Co-operon with Cbei0998
Cbei_1000	+	1198499	1199425	Insufficient data
Cbei_1001	+	1199427	1199858	Insufficient data
Cbei_1002	+	1199878	1201113	Co-operon with Cbei1001
Cbei_1003	+	1201509	1202381	Insufficient data
Cbei_1004	+	1202417	1203160	Insufficient data
Cbei_1005	+	1203182	1204078	Co-operon with Cbei1004, Cbei1006
Cbei_1006	+	1204170	1204844	Co-operon with Cbei1004, Cbei1005
Cbei_1007	+	1205539	1206300	The observed start sites are: 1205119, 1205457, 1205460
Cbei_1008	-	1206333	1207715	Insufficient data
Cbei_1009	+	1208359	1210590	The observed start site is: 1208326
Cbei_1010	+	1210933	1211658	The observed start sites are: 1210893, 1210898, 1210930
Cbei_1011	+	1212099	1214330	The observed start sites are: 1211937, 1212026, 1212042
Cbei_1012	-	1214565	1214726	Co-operon with Cbei1013
Cbei_1013	-	1214887	1215516	The observed start sites are: 1215576, 1215586, 1215587, 1215609
Cbei_1014	+	1215791	1216741	The observed start sites are: 1215666, 1215671, 1215687, 1215711
Cbei_1015	-	1217500	1218471	Insufficient data
Cbei_1016	+	1218621	1219691	The observed start site is: 1218612
Cbei_1017	+	1219712	1220758	Co-operon with Cbei1016
Cbei_1018	+	1221242	1221883	The observed start sites are: 1221080, 1221160, 1221228, 1221235
Cbei_1019	+	1222399	1224090	The observed start sites are: 1222302, 1222329, 1222368, 1222371, 1222389
Cbei_1020	+	1224308	1225453	Insufficient data
Cbei_1021	+	1225483	1226019	Co-operon with Cbei1020
Cbei_1022	+	1226281	1227009	The observed start sites are: 1226237, 1226238, 1226256, 1226276, 1226277
Cbei_1023	+	1227024	1227773	Co-operon with Cbei1023
Cbei_1024	-	1227930	1228811	Insufficient data
Cbei_1025	+	1229158	1230960	The observed start sites are: 1229015, 1229075, 1229095
Cbei_1026	-	1231155	1231913	The observed start sites are: 1231916, 1231938, 1231943, 1232047
Cbei_1027	-	1232133	1232333	The observed start sites are: 1232342, 1232348, 1232350, 1232352
Cbei_1028	-	1232408	1232878	The observed start sites are: 1232880, 1232890, 1232898
Cbei_1029	+	1233126	1233446	The observed start site is: 1233109
Cbei_1030	-	1233655	1234665	The observed start sites are: 1234667, 1234668
Cbei_1031	+	1234792	1235349	Insufficient data
Cbei_1032	+	1235558	1236394	The observed start sites are: 1235377, 1235459, 1235499, 1235519, 1235555
Cbei_1033	-	1236450	1237865	The observed start sites are: 1237880, 1237881, 1237882
Cbei_1034	+	1238543	1240387	The observed start sites are: 1238528, 1238533, 1238534
Cbei_1035	-	1240528	1240830	The observed start site is: 1240842
Cbei_1036	-	1240986	1243598	The observed start site is: 1243610
Cbei_1037	+	1243915	1244334	The observed start sites are: 1243759, 1243760, 1243794
Cbei_1038	+	1245010	1246008	The observed start sites are: 1244924, 1244945, 1244964, 1244973, 1244999
Cbei_1039	+	1245983	1246738	Co-operon with Cbei1038, Cbei1040
Cbei_1040	+	1246735	1247403	Co-operon with Cbei1038, Cbei1039
Cbei_1041	+	1247790	1249496	The observed start site is: 1247746
Cbei_1042	-	1249548	1249979	The observed start sites are: 1250055, 1250056, 1250063, 1250191
Cbei_1043	-	1250410	1251438	The observed start sites are: 1251480, 1251506, 1251507, 1251547
Cbei_1044	-	1251799	1253697	The observed start site is: 1253698
Cbei_1045	+	1254015	1254446	The observed start sites are: 1253939, 1253946, 1253949, 1253954
Cbei_1046	+	1254450	1255397	Co-operon with Cbei1045
Cbei_1047	+	1255762	1256580	The observed start sites are: 1255717, 1255732, 1255757
Cbei_1048	+	1256690	1257205	The observed start sites are: 1256607, 1256631, 1256666, 1256672
Cbei_1049	+	1257354	1258187	The observed start sites are: 1257340, 1257341
Cbei_1050	+	1258251	1258892	The observed start sites are: 1258219, 1258238,, 1258249
Cbei_1051	+	1258908	1259594	Co-operon with Cbei1050
Cbei_1052	+	1259861	1260028	The observed start sites are: 1259739, 1259755, 1259757, 1259758, 1259765, 1259766
Cbei_1053	+	1260536	1264279	The observed start sites are: 1260378, 1260382, 1260527
Cbei_1054	+	1264677	1265156	The observed start sites are: 1264397, 1264497
Cbei_1055	+	1265156	1265863	Co-operon with Cbei1054, Cbei1056, Cbei1057, Cbei1058, Cbei1059, Cbei1060
Cbei_1056	+	1266119	1267534	Co-operon with Cbei1054, Cbei1055, Cbei1057, Cbei1058, Cbei1059, Cbei1060
Cbei_1057	+	1267604	1268605	Co-operon with Cbei1054, Cbei1055, Cbei1056, Cbei1058, Cbei1059, Cbei1060
Cbei_1058	+	1268593	1269204	Co-operon with Cbei1054, Cbei1055, Cbei1056, Cbei1057, Cbei1059, Cbei1060
Cbei_1059	+	1269218	1270726	Co-operon with Cbei1054, Cbei1055, Cbei1056, Cbei1057, Cbei1058, Cbei1060
Cbei_1060	+	1271142	1272392	Co-operon with Cbei1054, Cbei1055, Cbei1056, Cbei1057, Cbei1058, Cbei1059
Cbei_1061	+	1272787	1273089	The observed start sites are: 1272636, 1272645
Cbei_1062	+	1273638	1274006	The observed start site is: 1273609
Cbei_1063	+	1274011	1276320	Co-operon with Cbei1062
Cbei_1064	+	1276565	1277488	Insufficient data
Cbei_1065	+	1278185	1278718	The observed start sites are: 1278160, 1278180
Cbei_1066	-	1279012	1279623	The observed start sites are: 1279652, 1279655, 1279659, 1279660, 1279661, 1279662
Cbei_1067	+	1280118	1280567	The observed start sites are: 1279800, 1279823, 1279879, 1280001, 1280082, 1280112
Cbei_1068	+	1280582	1281553	Co-operon with Cbei1067
Cbei_1069	+	1281908	1282849	The observed start sites are: 1281576, 1281766, 1281773, 1281824, 1281907
Cbei_1070	+	1282842	1283786	Co-operon with Cbei1069
Cbei_1071	+	1283985	1284725	The observed start sites are: 1283898, 1283917, 1283968
Cbei_1072	+	1284743	1285978	Co-operon with Cbei1071
Cbei_1073	+	1286343	1286858	The observed start sites are: 1286123, 1286222, 1286313, 1286314
Cbei_1074	+	1286862	1287290	Co-operon with Cbei1073, Cbei1075, Cbei1076, Cbei1077
Cbei_1075	+	1287305	1288657	Co-operon with Cbei1073, Cbei1074, Cbei1076, Cbei1077
Cbei_1076	+	1288650	1289513	Co-operon with Cbei1073, Cbei1074, Cbei1075, Cbei1077
Cbei_1077	+	1289516	1290334	Co-operon with Cbei1073, Cbei1074, Cbei1075, Cbei1076
Cbei_1078	+	1290540	1290953	The observed start sites are: 1290509, 1290534
Cbei_1079	+	1291610	1292626	The observed start sites are: 1291475, 1291480, 1291487, 1291506, 1291553, 1291571
Cbei_1080	+	1292626	1293528	Co-operon with Cbei1079, Cbei1081
Cbei_1081	+	1293494	1294288	Co-operon with Cbei1079, Cbei1080
Cbei_1082	+	1294796	1294918	The observed start site is: 1294742
Cbei_1083	+	1295074	1295916	The observed start sites are: 1295058, 1295062, 1295065, 1295067
Cbei_1084	+	1296020	1296571	Co-operon with Cbei1083
Cbei_1085	+	1296792	1297841	The observed start sites are: 1296638, 1296642
Cbei_1086	-	1297875	1298408	The observed start sites are: 1298463, 1298481, 1298487, 1298488, 1298492
Cbei_1087	+	1299274	1301175	Insufficient data
Cbei_1088	+	1301741	1303339	The observed start site is: 1301675
Cbei_1089	+	1303371	1304672	Co-operon with Cbei1088
Cbei_1090	+	1304733	1306244	Insufficient data
Cbei_1091	+	1306623	1306850	The observed start sites are: 1306554, 1306573, 1306613
Cbei_1092	+	1307083	1307577	The observed start site is: 1307025
Cbei_1093	+	1307671	1308204	The observed start sites are: 1307608, 1307609
Cbei_1094	+	1308215	1308828	Co-operon with Cbei1093
Cbei_1095	+	1309026	1309202	The observed start sites are: 1308914, 1308928, 1308931, 1308961, 1308962, 1308965
Cbei_1096	+	1309845	1311089	The observed start sites are: 1309710, 1309826
Cbei_1097	+	1311212	1311664	The observed start sites are: 1311151, 1311154, 1311163, 1311164, 1311206
Cbei_1098	+	1311667	1312848	Co-operon with Cbei1097, Cbei1099, Cbei1100
Cbei_1099	+	1312850	1313287	Co-operon with Cbei1097, Cbei1098, Cbei1100
Cbei_1100	+	1313299	1314375	Co-operon with Cbei1097, Cbei1098, Cbei1099
Cbei_1101	+	1314768	1315064	The observed start sites are: 1314752, 1314753, 1314763
Cbei_1102	+	1315667	1316167	The observed start sites are: 1315641, 1315662
Cbei_1103	+	1316148	1317176	Co-operon with Cbei1102
Cbei_1104	+	1318143	1320782	The observed start sites are: 1317955, 1318063
Cbei_1105	+	1320919	1321176	Co-operon with Cbei1104, Cbei1106, Cbei1107, Cbei1108, Cbei1109
Cbei_1106	+	1321285	1321701	Co-operon with Cbei1104, Cbei1105, Cbei1107, Cbei1108, Cbei1109
Cbei_1107	+	1321910	1322188	Co-operon with Cbei1104, Cbei1105, Cbei1106, Cbei1108, Cbei1109
Cbei_1108	+	1322274	1322738	Co-operon with Cbei1104, Cbei1105, Cbei1106, Cbei1107, Cbei1109
Cbei_1109	+	1323102	1324769	Co-operon with Cbei1104, Cbei1105, Cbei1106, Cbei1107, Cbei1108
Cbei_1110	+	1325169	1326995	The observed start sites are: 1324991, 1324992, 1325076, 1325088, 1325099, 1325111
Cbei_1111	+	1327104	1328129	Insufficient data
Cbei_1112	+	1328410	1329054	The observed start sites are: 1328325, 1328371, 1328401
Cbei_1113	+	1329061	1330281	Co-operon with Cbei1112
Cbei_1114	+	1330782	1332398	Insufficient data
Cbei_1115	+	1332708	1333406	The observed start sites are: 1332651, 1332668, 1332697, 1332700
Cbei_1116	+	1333666	1334697	Co-operon with Cbei1115, Cbei1117, Cbei1118
Cbei_1117	+	1334798	1336051	Co-operon with Cbei1115, Cbei1116, Cbei1118
Cbei_1118	+	1336066	1337205	Co-operon with Cbei1115, Cbei1116, Cbei1117
Cbei_1119	+	1337701	1338591	The observed start sites are: 1337682, 1337684
Cbei_1120	+	1338566	1339273	Co-operon with Cbei1119, Cbei1121, Cbei1122, Cbei1123
Cbei_1121	+	1339356	1340129	Co-operon with Cbei1119, Cbei1120, Cbei1122, Cbei1123
Cbei_1122	+	1340170	1340439	Co-operon with Cbei1119, Cbei1120, Cbei1121, Cbei1123
Cbei_1123	+	1340510	1340959	Co-operon with Cbei1119, Cbei1120, Cbei1121, Cbei1122
Cbei_1124	+	1341224	1341964	Insufficient data
Cbei_1125	+	1341980	1342681	Co-operon with Cbei1124, Cbei1126
Cbei_1126	+	1342684	1344390	Co-operon with Cbei1124, Cbei1125
Cbei_1127	+	1344593	1345501	The observed start sites are: 1344539, 1344541, 1344543, 1344554
Cbei_1128	+	1345525	1346418	Co-operon with Cbei1127, Cbei1129, Cbei1130, Cbei1131
Cbei_1129	+	1346418	1347302	Co-operon with Cbei1127, Cbei1128, Cbei1130, Cbei1131
Cbei_1130	+	1347312	1348061	Co-operon with Cbei1127, Cbei1128, Cbei1129, Cbei1131
Cbei_1131	+	1348080	1348742	Co-operon with Cbei1127, Cbei1128, Cbei1129, Cbei1130
Cbei_1132	+	1349087	1349749	The observed start site is: 1349037
Cbei_1133	+	1349988	1351322	The observed start sites are: 1349971, 1349976, 1349977, 1349982
Cbei_1134	+	1351381	1352697	Co-operon with Cbei1133, Cbei1135
Cbei_1135	+	1352700	1353692	Co-operon with Cbei1133, Cbei1134
Cbei_1136	+	1354203	1355681	The observed start sites are: 1354119, 1354147, 1354152, 1354163
Cbei_1137	+	1356122	1356547	Co-operon with Cbei1136
Cbei_1138	-	1356834	1357652	The observed start sites are: 1357693, 1357699
Cbei_1139	+	1358228	1359109	The observed start sites are: 1358197, 1358198, 1358204, 1358209, 1358212, 1358220
Cbei_1140	+	1359124	1359396	Co-operon with Cbei1139, Cbei1141, Cbei1142, Cbei1143
Cbei_1141	+	1359396	1360034	Co-operon with Cbei1139, Cbei1140, Cbei1142, Cbei1143
Cbei_1142	+	1360015	1360233	Co-operon with Cbei1139, Cbei1140, Cbei1141, Cbei1143
Cbei_1143	+	1360235	1361419	Co-operon with Cbei1139, Cbei1140, Cbei1141, Cbei1142
Cbei_1144	+	1361600	1363798	The observed start site is: 1361559
Cbei_1145	+	1363811	1364269	Co-operon with Cbei1144, Cbei1146, Cbei1147, Cbei1148, Cbei1149, Cbei1150, Cbei1151
Cbei_1146	+	1364292	1365218	Co-operon with Cbei1144, Cbei1145, Cbei1147, Cbei1148, Cbei1149, Cbei1150, Cbei1151
Cbei_1147	+	1365234	1365926	Co-operon with Cbei1144, Cbei1145, Cbei1146, Cbei1148, Cbei1149, Cbei1150, Cbei1151
Cbei_1148	+	1365941	1367260	Co-operon with Cbei1144, Cbei1145, Cbei1146, Cbei1147, Cbei1149, Cbei1150, Cbei1151
Cbei_1149	+	1367272	1368333	Co-operon with Cbei1144, Cbei1145, Cbei1146, Cbei1147, Cbei1148, Cbei1150, Cbei1151
Cbei_1150	+	1368317	1369036	Co-operon with Cbei1144, Cbei1145, Cbei1146, Cbei1147, Cbei1148, Cbei1149, Cbei1151
Cbei_1151	+	1369038	1370984	Co-operon with Cbei1144, Cbei1145, Cbei1146, Cbei1147, Cbei1148, Cbei1149, Cbei1150
Cbei_1152	+	1371352	1372224	The observed start site is: 1371231
Cbei_1153	+	1372218	1372862	Co-operon with Cbei1152, Cbei1154
Cbei_1154	+	1372867	1373502	Co-operon with Cbei1152, Cbei1153
Cbei_1155	-	1373993	1374184	The observed start sites are: 1374221, 1374231, 1374253, 1374357, 1374402, 1374403
Cbei_1156	+	1375261	1375611	The observed start sites are: 1374952, 1375079, 1375212, 1375225, 1375227
Cbei_1157	+	1375625	1377265	Co-operon with Cbei1156, Cbei1158
Cbei_1158	+	1377326	1379359	Co-operon with Cbei1156, Cbei1157
Cbei_1159	+	1379664	1380221	The observed start sites are: 1379408, 1379415
Cbei_1160	+	1380225	1380704	Co-operon with Cbei1159, Cbei1161
Cbei_1161	+	1380879	1381421	Co-operon with Cbei1159, Cbei1160
Cbei_1162	-	1381401	1382582	The observed start site is: 1382584
Cbei_1163	-	1382635	1383840	Insufficient data
Cbei_1164	+	1384403	1385404	The observed start sites are: 1384284, 1384383, 1384385, 1384386
Cbei_1165	+	1385501	1386703	Co-operon with Cbei1164
Cbei_1166	+	1387051	1387557	The observed start sites are: 1386790, 1386897, 1386977, 1386997, 1386998, 1387045
Cbei_1167	+	1387561	1387743	Co-operon with Cbei1166
Cbei_1168	+	1387990	1388991	The observed start sites are: 1387821, 1387840, 1387936, 1387987
Cbei_1169	+	1389072	1389302	Co-operon with Cbei1168
Cbei_1170	+	1389577	1390275	The observed start sites are: 1389512, 1389521
Cbei_1171	+	1390268	1391299	Co-operon with Cbei1170
Cbei_1172	+	1391601	1395158	The observed start site is: 1391494
Cbei_1173	+	1395297	1396205	Co-operon with Cbei1172
Cbei_1174	+	1396614	1396943	The observed start sites are: 1396571, 1396599, 1396605, 1396606
Cbei_1175	+	1396956	1398308	Co-operon with Cbei1174, Cbei1176, Cbei1177
Cbei_1176	+	1398361	1398606	Co-operon with Cbei1174, Cbei1175, Cbei1177
Cbei_1177	+	1398655	1398882	Co-operon with Cbei1174, Cbei1175, Cbei1176
Cbei_1178	+	1399284	1399781	The observed start sites are: 1399174, 1399215
Cbei_1179	+	1399771	1400490	Co-operon with Cbei1178, Cbei1180
Cbei_1180	+	1400607	1400957	Co-operon with Cbei1178, Cbei1179
Cbei_1181	+	1401175	1402038	The observed start site is: 1401123
Cbei_1182	+	1402025	1402837	Co-operon with Cbei1181
Cbei_1183	-	1403028	1403399	Insufficient data
Cbei_1184	+	1403561	1405081	Insufficient data
Cbei_1185	+	1405104	1406159	Insufficient data
Cbei_1186	+	1406206	1408299	Co-operon with Cbei1185
Cbei_1187	+	1408508	1409284	The observed start sites are: 1408412, 1408421, 1408422, 1408488
Cbei_1188	+	1409826	1410527	The observed start sites are: 1409629, 1409633, 1409638, 1409645, 1409698, 1409733
Cbei_1189	+	1410623	1411540	Co-operon with Cbei1188, Cbei1190, Cbei1191
Cbei_1190	+	1411649	1412371	Co-operon with Cbei1188, Cbei1189, Cbei1191
Cbei_1191	+	1412603	1413160	Co-operon with Cbei1188, Cbei1189, Cbei1190
Cbei_1192	+	1413573	1414331	The observed start sites are: 1413508, 1413531, 1413540
Cbei_1193	+	1414347	1415141	Co-operon with Cbei1192
Cbei_1194	+	1415281	1416249	Insufficient data
Cbei_1195	+	1416374	1417537	Co-operon with Cbei1194, Cbei1196
Cbei_1196	+	1417555	1418565	Co-operon with Cbei1194, Cbei1195
Cbei_1197	+	1418910	1419989	The observed start site is: 1418907
Cbei_1198	+	1420445	1420903	The observed start sites are: 1420300, 1420301, 1420310, 1420311
Cbei_1199	+	1420920	1422116	Co-operon with Cbei1198, Cbei1200, Cbei1201, Cbei1202, Cbei1203, Cbei1204, Cbei1205, Cbei1206, Cbei1207, Cbei1208
Cbei_1200	+	1422130	1422396	Co-operon with Cbei1198, Cbei1199, Cbei1201, Cbei1202, Cbei1203, Cbei1204, Cbei1205, Cbei1206, Cbei1207, Cbei1208
Cbei_1201	+	1422389	1422700	Co-operon with Cbei1198, Cbei1199, Cbei1200, Cbei1202, Cbei1203, Cbei1204, Cbei1205, Cbei1206, Cbei1207, Cbei1208
Cbei_1202	+	1422727	1424814	Co-operon with Cbei1198, Cbei1199, Cbei1200, Cbei1201, Cbei1203, Cbei1204, Cbei1205, Cbei1206, Cbei1207, Cbei1208
Cbei_1203	+	1424832	1425188	Co-operon with Cbei1198, Cbei1199, Cbei1200, Cbei1201, Cbei1202, Cbei1204, Cbei1205, Cbei1206, Cbei1207, Cbei1208
Cbei_1204	+	1425181	1426161	Co-operon with Cbei1198, Cbei1199, Cbei1200, Cbei1201, Cbei1202, Cbei1203, Cbei1205, Cbei1206, Cbei1207, Cbei1208
Cbei_1205	+	1426232	1427131	Co-operon with Cbei1198, Cbei1199, Cbei1200, Cbei1201, Cbei1202, Cbei1203, Cbei1204, Cbei1206, Cbei1207, Cbei1208
Cbei_1206	+	1427189	1428124	Co-operon with Cbei1198, Cbei1199, Cbei1200, Cbei1201, Cbei1202, Cbei1203, Cbei1204, Cbei1205, Cbei1207, Cbei1208
Cbei_1207	+	1428244	1428507	Co-operon with Cbei1198, Cbei1199, Cbei1200, Cbei1201, Cbei1202, Cbei1203, Cbei1204, Cbei1205, Cbei1206, Cbei1208
Cbei_1208	+	1428614	1430719	Co-operon with Cbei1198, Cbei1199, Cbei1200, Cbei1201, Cbei1202, Cbei1203, Cbei1204, Cbei1205, Cbei1206, Cbei1207
Cbei_1209	+	1430769	1432076	The observed start site is: 1430747
Cbei_1210	+	1432144	1432425	The observed start sites are: 1432131, 1432134, 1432135, 1432136
Cbei_1211	+	1432442	1433638	Co-operon with Cbei1210, Cbei1212, Cbei1213
Cbei_1212	+	1433907	1434614	Co-operon with Cbei1210, Cbei1211, Cbei1213
Cbei_1213	+	1434729	1437098	Co-operon with Cbei1210, Cbei1211, Cbei1212
Cbei_1214	+	1437313	1438710	The observed start sites are: 1437200, 1437229, 1427265, 1437272
Cbei_1215	+	1438694	1439284	Co-operon with Cbei1214
Cbei_1216	+	1439456	1440541	The observed start sites are: 1439345, 1439365, 1439369, 1439443
Cbei_1217	+	1440836	1442377	The observed start sites are: 1440743, 1440744, 144748, 1440836
Cbei_1218	+	1442598	1442858	The observed start sites are: 1442531, 1442532, 1442572, 1442575, 1442586
Cbei_1219	+	1442981	1443241	Co-operon with Cbei1218
Cbei_1220	-	1443369	1443587	The observed start site is: 1443610
Cbei_1221	+	1443789	1445219	The observed start sites are: 1443754, 1443760, 1443762
Cbei_1222	-	1445669	1446664	Insufficient data
Cbei_1223	+	1447124	1448374	The observed start sites are: 1446975, 1446996, 1447055
Cbei_1224	+	1448876	1449961	The observed start site is: 1448441
Cbei_1225	+	1449988	1450638	Co-operon with Cbei1224, Cbei1226, Cbei1227
Cbei_1226	+	1450703	1451896	Co-operon with Cbei1224, Cbei1225, Cbei1227
Cbei_1227	+	1452064	1452528	Co-operon with Cbei1224, Cbei1225, Cbei1226
Cbei_1228	+	1453603	1454652	The observed start sites are: 1453310, 1453593
Cbei_1229	+	1455134	1456447	Insufficient data
Cbei_1230	+	1456561	1457457	Insufficient data
Cbei_1231	+	1457447	1458280	Insufficient data
Cbei_1232	+	1458390	1460483	Insufficient data
Cbei_1233	+	1460811	1461743	The observed start sites are: 1460780, 1460798
Cbei_1234	-	1462166	1463956	Insufficient data
Cbei_1235	-	1463987	1465540	The observed start site is: 1465550
Cbei_1236	+	1465940	1468966	Insufficient data
Cbei_1237	-	1469499	1469978	The observed start sites are: 1470045, 1470053, 1470055, 1470056
Cbei_1238	+	1470309	1470896	Insufficient data
Cbei_1239	+	1471229	1473151	The observed start sites are: 1471200, 1471221
Cbei_1240	+	1473138	1473494	Co-operon with Cbei1239
Cbei_1241	+	1473902	1475194	The observed start sites are: 1473840, 1473846
Cbei_1242	+	1475633	1476964	The observed start sites are: 1475528, 1475627, 1475629
Cbei_1243	+	1477331	1477699	Insufficient data
Cbei_1244	-	1477779	1479788	The observed start sites are: 1479793, 1479817, 1479851
Cbei_1245	+	1480502	1480657	Insufficient data
Cbei_1246	+	1480679	1482085	Co-operon with Cbei1245
Cbei_1247	+	1482186	1483172	Insufficient data
Cbei_1248	-	1483245	1483946	Insufficient data
Cbei_1249	+	1484149	1484589	The observed start sites are: 1484129, 1484136
Cbei_1250	+	1484644	1485051	Co-operon with Cbei1249, Cbei1251
Cbei_1251	+	1485144	1485539	Co-operon with Cbei1249, Cbei1250
Cbei_1252	+	1485773	1486144	The observed start site is: 1485763
Cbei_1253	+	1486421	1486984	The observed start sites are: 1486412, 1486415
Cbei_1254	+	1487110	1489497	The observed start site is: 1487055
Cbei_1255	-	1489669	1490604	The observed start site is: 1490615
Cbei_1256	+	1490754	1491308	The observed start site is: 1490688
Cbei_1257	+	1491495	1492217	The observed start site is: 1491439
Cbei_1258	+	1492347	1493120	Insufficient data
Cbei_1259	+	1493243	1494821	Insufficient data
Cbei_1260	+	1493894	1494073	The observed start sites are: 1493836, 1493857, 1493865, 1493881, 1493892
Cbei_1261	+	1494610	1495569	The observed start site is: 1494554
Cbei_1262	+	1495644	1496735	Insufficient data
Cbei_1263	+	1497158	1497688	The observed start sites are: 1497078, 1497154
Cbei_1264	+	1497727	1498266	Co-operon with Cbei1263, Cbei1265, Cbei1266
Cbei_1265	+	1498263	1499021	Co-operon with Cbei1263, Cbei1264, Cbei1266
Cbei_1266	+	1499039	1499425	Co-operon with Cbei1263, Cbei1264, Cbei1265
Cbei_1267	+	1499480	1500088	Insufficient data
Cbei_1268	+	1500145	1501092	Co-operon with Cbei1267
Cbei_1269	+	1501282	1502367	The observed start site is: 1501241
Cbei_1270	+	1502444	1503181	Co-operon with Cbei1269, Cbei1271
Cbei_1271	+	1503202	1503864	Co-operon with Cbei1269, Cbei1270
Cbei_1272	+	1503972	1505471	The observed start sites are: 1503948, 1503966
Cbei_1273	+	1505488	1506003	Co-operon with Cbei1272
Cbei_1274	-	1506199	1506825	The observed start sites are: 1506832, 1506835, 1506855, 1506869
Cbei_1275	+	1507136	1507948	The observed start sites are: 1506998, 1507049, 1507064
Cbei_1276	+	1508408	1509514	The observed start site is: 1508394
Cbei_1277	-	1509560	1511329	The observed start site is: 1511356
Cbei_1278	-	1511587	1512645	The observed start sites are: 1512647, 1512650, 1512655, 1512658
Cbei_1279	+	1513235	1514149	The observed start sites are: 1513192, 1513193, 1513197, 1513198, 1513201
Cbei_1280	+	1514235	1514843	The observed start sites are: 1514193, 1514225, 1514227
Cbei_1281	-	1514882	1515157	Co-operon with Cbei1280
Cbei_1282	-	1515294	1515935	The observed start sites are: 1515945, 1515955
Cbei_1283	+	1517021	1518226	The observed start site is: 1516891
Cbei_1284	+	1518184	1518864	Co-operon with Cbei1283
Cbei_1285	+	1518908	1519783	The observed start site is: 1518902
Cbei_1286	+	1519796	1521259	Co-operon with Cbei1285
Cbei_1287	+	1521358	1522323	Insufficient data
Cbei_1288	+	1522561	1523856	The observed start sites are: 1522537, 1522551, 1522555
Cbei_1289	+	1523899	1524540	Co-operon with Cbei1288, Cbei1290
Cbei_1290	+	1524624	1525181	Co-operon with Cbei1288, Cbei1289
Cbei_1291	-	1525588	1526574	The observed start sites are: 1526554, 1526561
Cbei_1292	+	1526936	1527874	The observed start site is: 1526911
Cbei_1293	+	1528035	1529492	The observed start sites are: 1527897, 1527904, 1527966, 1527967, 1527971, 1527984
Cbei_1294	+	1529504	1530400	Co-operon with Cbei1293, Cbei1295
Cbei_1295	+	1530397	1530837	Co-operon with Cbei1293, Cbei1294
Cbei_1296	+	1531054	1531608	Insufficient data
Cbei_1297	+	1532046	1532711	The observed start sites are: 1531963, 1532024, 1532027, 1532028,
Cbei_1298	-	1533013	1533354	Insufficient data
Cbei_1299	+	1533947	1535086	The observed start site is: 1533842
Cbei_1300	+	1535644	1535784	The observed start sites are: 1535534, 1535595, 1535629, 1535630
Cbei_1301	+	1536000	1537073	Insufficient data
Cbei_1302	+	1537433	1537987	Insufficient data
Cbei_1303	+	1537989	1539230	Insufficient data
Cbei_1304	+	1539675	1540625	The observed start sites are: 1539371, 1539384, 1539411
Cbei_1305	+	1540942	1541889	The observed start sites are: 1540788, 1540843, 1540854, 1540910
Cbei_1306	+	1542041	1542538	The observed start sites are: 1541958, 1542030
Cbei_1307	-	1542783	1543658	Insufficient data
Cbei_1308	+	1543978	1545447	Insufficient data
Cbei_1309	+	1545493	1546713	Insufficient data
Cbei_1310	+	1547158	1547982	The observed start site is: 1547134
Cbei_1311	+	1548048	1548923	Co-operon with Cbei1310
Cbei_1312	+	1549152	1550300	The observed start sites are: 1549073, 1549080, 1549100
Cbei_1313	+	1550300	1551457	Co-operon with Cbei1312
Cbei_1314	-	1551524	1552273	The observed start sites are: 1552292, 1552314, 1552315, 1552316
Cbei_1315	+	1552544	1553689	The observed start sites are: 1552461, 1552480
Cbei_1316	+	1553692	1554321	Co-operon with Cbei1315
Cbei_1317	+	1554454	1555752	The observed start sites are: 1554367, 1554421
Cbei_1318	+	1555739	1556779	Co-operon with Cbei1317
Cbei_1319	+	1557002	1557589	The observed start sites are: 1556878, 1556962
Cbei_1320	+	1557660	1558337	Co-operon with Cbei1319, Cbei1321, Cbei1322, Cbei1323, Cbei1324
Cbei_1321	+	1558334	1559056	Co-operon with Cbei1319, Cbei1320, Cbei1322, Cbei1323, Cbei1324
Cbei_1322	+	1559061	1559822	Co-operon with Cbei1319, Cbei1320, Cbei1321, Cbei1323, Cbei1324
Cbei_1323	+	1559880	1560209	Co-operon with Cbei1319, Cbei1320, Cbei1321, Cbei1322, Cbei1324
Cbei_1324	+	1560241	1560567	Co-operon with Cbei1319, Cbei1320, Cbei1321, Cbei1322, Cbei1323
Cbei_1325	+	1561530	1562345	The observed start sites are: 1561484, 1561507, 1561524, 1561528
Cbei_1326	+	1562441	1563724	Co-operon with Cbei1325, Cbei1327, Cbei1328
Cbei_1327	+	1563880	1564479	Co-operon with Cbei1325, Cbei1326, Cbei1328
Cbei_1328	+	1564522	1565811	Co-operon with Cbei1325, Cbei1326, Cbei1327
Cbei_1329	+	1566058	1567734	The observed start sites are: 1566047, 1566051
Cbei_1330	+	1568042	1570372	The observed start sites are: 1567843, 1567954, 1567957, 1567958, 1568031
Cbei_1331	+	1570362	1570958	Co-operon with Cbei1330
Cbei_1332	+	1571180	1571665	The observed start sites are: 1571034, 1571039
Cbei_1333	+	1571697	1571951	Co-operon with Cbei1332, Cbei1334
Cbei_1334	+	1572066	1572590	Co-operon with Cbei1332, Cbei1333
Cbei_1335	-	1572880	1573803	Co-operon with Cbei1336
Cbei_1336	-	1573941	1574348	The observed start sites are: 1574357, 1574360, 1574362, 1574364, 1574365
Cbei_1337	+	1574762	1575088	The observed start sites are: 1574617, 1574624, 1574625, 1574626
Cbei_1338	-	1575610	1577094	The observed start sites are: 1577104, 1577112, 1577150, 1577151, 1577155, 1577213
Cbei_1339	+	1577394	1579409	The observed start site is: 1577386
Cbei_1340	+	1579485	1580462	Co-operon with Cbei1339
Cbei_1341	-	1580565	1581500	The observed start sites are: 1581519, 1581589, 1581591
Cbei_1342	-	1581773	1583218	The observed start sites are: 1583223, 1583232,1583280
Cbei_1343	+	1583432	1583641	The observed start sites are: 1583412, 1583428, 1583432
Cbei_1344	+	1583739	1584464	Co-operon with Cbei1343, Cbei1345
Cbei_1345	+	1584496	1584795	Co-operon with Cbei1343, Cbei1344
Cbei_1346	+	1585217	1585690	The observed start sites are: 1585046, 1585123, 1585177
Cbei_1347	-	1585994	1586194	Insufficient data
Cbei_1348	+	1586347	1587000	The observed start site is: 1586341
Cbei_1349	+	1587498	1587851	The observed start site is: 1587491
Cbei_1350	+	1587940	1588896	Insufficient data
Cbei_1351	+	1589377	1589790	The observed start site is: 1589287
Cbei_1352	+	1590099	1591946	Insufficient data
Cbei_1353	+	1592456	1595923	Insufficient data
Cbei_1354	+	1596636	1597271	Insufficient data
Cbei_1355	+	1597845	1598399	The observed start site is: 1597812
Cbei_1356	+	1598410	1598715	Insufficient data
Cbei_1357	+	1598786	1599625	Insufficient data
Cbei_1358	+	1599758	1600015	Insufficient data
Cbei_1359	+	1600027	1600443	Insufficient data
Cbei_1360	+	1600436	1602001	Insufficient data
Cbei_1361	+	1602034	1602261	The observed start site is: 1602010
Cbei_1362	+	1602375	1602947	The observed start site is: 1602351
Cbei_1363	+	1603061	1603216	Insufficient data
Cbei_1364	+	1603238	1603501	Insufficient data
Cbei_1365	+	1603572	1604840	Insufficient data
Cbei_1366	+	1604866	1605522	Insufficient data
Cbei_1367	+	1605526	1606107	Insufficient data
Cbei_1368	+	1606185	1611854	Insufficient data
Cbei_1369	+	1611921	1612217	Insufficient data
Cbei_1370	+	1612317	1613705	Insufficient data
Cbei_1371	+	1614530	1615357	The observed start sites are: 1613749, 1613758, 1613928, 1614438
Cbei_1372	+	1615389	1615922	Co-operon with Cbei1371
Cbei_1373	+	1616074	1616661	The observed start sites are: 1615963, 1616004, 1616058
Cbei_1374	+	1616737	1617120	Insufficient data
Cbei_1375	+	1617133	1618221	Insufficient data
Cbei_1376	+	1618237	1618506	Insufficient data
Cbei_1377	+	1618708	1619007	The observed start sites are: 1618709, 1618727
Cbei_1378	+	1618997	1619557	Co-operon with Cbei1377
Cbei_1379	+	1619803	1620207	The observed start sites are: 1619718, 1619719
Cbei_1380	-	1620302	1621297	Insufficient data
Cbei_1381	-	1621364	1622989	Insufficient data
Cbei_1382	-	1623049	1624788	Insufficient data
Cbei_1383	+	1625239	1626981	Insufficient data
Cbei_1384	+	1627529	1627864	The observed start site is: 1627484
Cbei_1385	+	1628379	1630472	The observed start sites are: 1628299, 1628373
Cbei_1386	+	1630626	1631807	The observed start sites are: 1630515, 1630598, 1630612
Cbei_1387	+	1631901	1632875	The observed start sites are: 1631847, 1631869
Cbei_1388	+	1632885	1634501	Co-operon with Cbei1387
Cbei_1389	-	1634681	1636141	The observed start sites are: 1636185, 1636188, 1636193
Cbei_1390	+	1636368	1637198	The observed start sites are: 1636339, 1636353
Cbei_1391	+	1637427	1638257	The observed start sites are: 1637394, 1637410
Cbei_1392	+	1638507	1639811	The observed start site is: 1638464
Cbei_1393	+	1639943	1640521	The observed start site is: 1639869
Cbei_1394	+	1640496	1642154	Co-operon with Cbei1393
Cbei_1395	+	1642432	1642893	The observed start site is: 1642423
Cbei_1396	+	1642905	1644218	Co-operon with Cbei1395
Cbei_1397	+	1644433	1644753	The observed start site is: 1644427
Cbei_1398	+	1644798	1645613	Co-operon with Cbei1397, Cbei1399
Cbei_1399	+	1645649	1646008	Co-operon with Cbei1397, Cbei1398
Cbei_1400	+	1646171	1647121	The observed start sites are: 1646113, 1646114, 1646118, 1646119
Cbei_1401	+	1647491	1648174	The observed start sites are: 1647423, 1647450
Cbei_1402	+	1648164	1650569	Co-operon with Cbei1401
Cbei_1403	-	1650680	1651483	The observed start sites are: 1651516, 1651534
Cbei_1404	+	1651681	1652280	The observed start sites are: 1651681, 1651710, 1651712
Cbei_1405	+	1652552	1652797	The observed start sites are: 1652450, 1652463, 1652466
Cbei_1406	+	1652814	1653212	Co-operon with Cbei1405
Cbei_1407	+	1654163	1654363	The observed start sites are: 1654192, 1654233
Cbei_1408	+	1654370	1655278	Co-operon with Cbei1407, Cbei1409
Cbei_1409	+	1655378	1656775	Co-operon with Cbei1407, Cbei1408
Cbei_1410	-	1656862	1657701	The observed start sites are: 1657712, 1657758, 1657853
Cbei_1411	-	1657953	1658435	Insufficient data
Cbei_1412	+	1658581	1659603	The observed start sites are: 1658564, 1658566, 1658567, 1658576
Cbei_1413	-	1659774	1660268	The observed start sites are: 1660275, 1660335, 1660336, 1660368, 1660388
Cbei_1414	-	1660446	1661051	Co-operon with Cbei1415
Cbei_1415	-	1661051	1661956	The observed start sites are: 1661966, 1661969
Cbei_1416	+	1662366	1662908	The observed start sites are: 1662140, 1662175, 1662176, 1662178, 1662180, 1662183
Cbei_1417	-	1663012	1663656	The observed start sites are: 1663738, 1663799, 1663807, 1663824
Cbei_1418	-	1663898	1664164	The observed start sites are: 1664329, 1664546, 1664608, 1664632, 1664656
Cbei_1419	+	1665220	1666587	The observed start sites are: 1665160, 1665216
Cbei_1420	+	1666790	1667824	Insufficient data
Cbei_1421	+	1667839	1668879	Co-operon with Cbei1420
Cbei_1422	+	1668991	1669242	The observed start sites are: 1668932, 1668934, 1668935, 1668941, 1668942, 1668950
Cbei_1423	+	1669519	1670295	The observed start sites are: 1669439, 1669502
Cbei_1424	-	1670384	1670962	The observed start sites are: 1670968, 1670969, 1670976
Cbei_1425	+	1671119	1671616	The observed start site is: 1671118
Cbei_1426	+	1672067	1672708	The observed start site is: 1672060
Cbei_1427	+	1672992	1674653	The observed start sites are: 1672938, 1672940
Cbei_1428	-	1674736	1676499	Insufficient data
Cbei_1429	-	1676766	1678427	The observed start sites are: 1678485, 1678499, 1678502
Cbei_1430	+	1678946	1679602	The observed start site is: 1678918
Cbei_1431	+	1680235	1681512	The observed start sites are: 1679907, 1680155, 1680176, 1680229, 1680230
Cbei_1432	+	1681863	1682096	The observed start site is: 1681856
Cbei_1433	+	1682137	1682775	Co-operon with Cbei1432
Cbei_1434	+	1683166	1684869	Insufficient data
Cbei_1435	+	1686239	1688059	The observed start sites are: 1686136, 1686187
Cbei_1436	+	1688403	1689662	Insufficient data
Cbei_1437	+	1689916	1691145	The observed start site is: 1689907
Cbei_1438	+	1691219	1691575	Co-operon with Cbei1437
Cbei_1439	-	1691825	1692859	The observed start sites are: 1692878, 1692879
Cbei_1440	+	1693306	1694598	The observed start sites are: 1693220, 1693225, 1693237, 1693271
Cbei_1441	+	1694866	1695801	Co-operon with Cbei1440
Cbei_1442	+	1695801	1696658	Co-operon with Cbei1441
Cbei_1443	+	1696780	1699152	Insufficient data
Cbei_1444	+	1699187	1700851	Co-operon with Cbei1443
Cbei_1445	+	1701070	1701957	The observed start sites are: 1701001, 1701017, 1701019, 1701020
Cbei_1446	+	1702276	1703478	Insufficient data
Cbei_1447	+	1703663	1703869	The observed start sites are: 1703533, 1703610, 1703620, 1703631
Cbei_1448	+	1704406	1704771	The observed start sites are: 1704300, 1704325, 1704383, 1704387
Cbei_1449	+	1704794	1707223	Co-operon with Cbei1448
Cbei_1450	+	1707350	1708042	The observed start site is: 1707255
Cbei_1451	+	1708082	1708402	Co-operon with Cbei1450, Cbei1452
Cbei_1452	+	1708476	1708835	Co-operon with Cbei1450, Cbei1451
Cbei_1453	-	1708917	1709783	The observed start sites are: 1709804, 1709824, 1709937, 1710126
Cbei_1454	+	1710396	1712225	The observed start sites are: 1710386, 1710387, 1710389
Cbei_1455	+	1712400	1713614	The observed start sites are: 1712265, 1712315, 1712327, 1712369, 1712370
Cbei_1456	+	1714215	1716053	The observed start sites are: 1714159, 1714205, 1714210
Cbei_1457	+	1716289	1716453	The observed start sites are: 1716076, 1716138, 1716192, 1716256, 1716266
Cbei_1458	-	1716799	1720317	The observed start sites are: 1720353, 1720354, 1720355
Cbei_1459	+	1720482	1720787	Insufficient data
Cbei_1460	-	1721076	1721654	Insufficient data
Cbei_1461	+	1722729	1722878	The observed start sites are: 1722613, 1722622, 1722682, 1722698
Cbei_1462	+	1722981	1723220	Co-operon with Cbei1461
Cbei_1463	+	1724073	1726019	The observed start sites are: 1724040, 1724064
Cbei_1464	+	1726260	1727342	Insufficient data
Cbei_1465	+	1727494	1728384	The observed start sites are: 1727412, 1727446
Cbei_1466	+	1728384	1729778	Co-operon with Cbei1465
Cbei_1467	+	1729997	1730779	The observed start site is: 1729985
Cbei_1468	+	1731169	1732038	The observed start sites are: 1731073, 1731132, 1731140, 1731153, 1731164
Cbei_1469	+	1732207	1732659	The observed start sites are: 1732169, 1732176
Cbei_1470	-	1732714	1733478	The observed start sites are: 1733492, 1733493, 1733635
Cbei_1471	+	1733667	1733975	The observed start sites are: 1733615, 1733621, 1733625, 1733639, 1733647,
Cbei_1472	+	1734309	1734908	The observed start sites are: 1734256, 1734298, 1734299, 1734302, 1734305
Cbei_1473	-	1736012	1737469	Insufficient data
Cbei_1474	-	1737852	1739210	The observed start sites are: 1739247, 1739274, 1739283, 1739290
Cbei_1475	+	1739835	1740209	Insufficient data
Cbei_1476	+	1740279	1740584	The observed start site is: 1740245
Cbei_1477	+	1740626	1742035	Insufficient data
Cbei_1478	+	1742164	1743492	Insufficient data
Cbei_1479	+	1743656	1744414	The observed start sites are: 1743643, 1743647, 1743649
Cbei_1480	-	1744554	1745297	Co-operon with Cbei1481, Cbei1482, Cbei1483, Cbei1484
Cbei_1481	-	1745315	1745716	Co-operon with Cbei1480, Cbei1482, Cbei1483, Cbei1484
Cbei_1482	-	1745738	1746724	Co-operon with Cbei1480, Cbei1481, Cbei1483, Cbei1484
Cbei_1483	-	1746751	1747248	Co-operon with Cbei1480, Cbei1481, Cbei1482, Cbei1484
Cbei_1484	-	1747395	1748249	The observed start site is: 1748258
Cbei_1485	+	1748808	1750046	The observed start sites are: 1748699, 1748700, 1748737
Cbei_1486	-	1750387	1751343	Insufficient data
Cbei_1487	+	1751943	1752193	The observed start sites are: 1751893, 1751899
Cbei_1488	+	1752901	1756155	The observed start sites are: 1752868, 1752895
Cbei_1489	+	1756557	1757669	The observed start sites are: 1756522, 1756548, 1756550
Cbei_1490	+	1757662	1761852	Co-operon with Cbei1489
Cbei_1491	-	1761908	1763086	Co-operon with Cbei1492
Cbei_1492	-	1763161	1763751	Insufficient data
Cbei_1493	+	1763956	1764741	Insufficient data
Cbei_1494	+	1765729	1766421	The observed start sites are: 1765629, 1765630, 1765635, 1765639, 1765640
Cbei_1495	+	1766447	1767448	Co-operon with Cbei1494
Cbei_1496	+	1767678	1767965	Insufficient data
Cbei_1497	+	1769779	1770111	The observed start sites are: 1769724, 1769756, 1769772
Cbei_1498	+	1770126	1770542	Co-operon with Cbei1497, Cbei1499
Cbei_1499	+	1770542	1770916	Co-operon with Cbei1497, Cbei1498
Cbei_1500	+	1771147	1771677	Insufficient data
Cbei_1501	+	1771707	1773044	Co-operon with Cbei1500, Cbei1502
Cbei_1502	+	1773060	1773380	Co-operon with Cbei1500, Cbei1501
Cbei_1503	+	1774189	1774392	The observed start sites are: 1774151, 1774164
Cbei_1504	+	1775004	1775801	The observed start sites are: 1774927, 1774931
Cbei_1505	+	1776063	1777307	The observed start sites are: 1775980, 1775999, 1776048, 1776051
Cbei_1506	+	1777662	1778645	The observed start sites are: 1777628, 1777643, 1777657
Cbei_1507	+	1778738	1779352	The observed start sites are: 1778650, 1778698, 1778709, 1778715
Cbei_1508	-	1779445	1780545	The observed start sites are: 1780554, 1780556, 1780563
Cbei_1509	-	1780675	1781391	Insufficient data
Cbei_1510	-	1781864	1783534	The observed start sites are: 1783560, 1783564
Cbei_1511	-	1783676	1784362	The observed start sites are: 1784366, 1784371, 1784374, 1784383, 1784384, 1784432
Cbei_1512	-	1785175	1786113	Insufficient data
Cbei_1513	-	1786179	1786859	The observed start site is: 1786911
Cbei_1514	-	1787065	1787250	The observed start sites are: 1787296, 1787304, 1787305, 1787333, 1787380, 1787551
Cbei_1515	+	1787711	1789753	Insufficient data
Cbei_1516	+	1790009	1790734	The observed start sites are: 1789999, 1790003, 1790005
Cbei_1517	+	1790727	1792364	Co-operon with Cbei1516
Cbei_1518	+	1792567	1792764	The observed start sites are: 1792389, 1792422, 1792423
Cbei_1519	+	1792970	1793740	Co-operon with Cbei1518, Cbei1520
Cbei_1520	+	1793751	1794911	Co-operon with Cbei1518, Cbei1519
Cbei_1521	-	1795087	1795737	The observed start sites are: 1795742, 1795743
Cbei_1522	+	1796024	1797547	Insufficient data
Cbei_1523	+	1797706	1798170	The observed start site is: 1797658
Cbei_1524	-	1798317	1799588	The observed start sites are: 1799636, 1799643, 1799668
Cbei_1525	+	1800639	1801253	The observed start site is: 1800634
Cbei_1526	+	1801317	1801814	The observed start sites are: 1801303, 1801313
Cbei_1527	+	1802425	1803294	Insufficient data
Cbei_1528	+	1803311	1804045	Co-operon with Cbei1527
Cbei_1529	+	1804164	1804733	Insufficient data
Cbei_1530	+	1804938	1805534	The observed start site is: 1804871
Cbei_1531	+	1805600	1806643	The observed start site is: 1805582
Cbei_1532	+	1806772	1807797	The observed start site is: 1806767
Cbei_1533	+	1807991	1809127	The observed start sites are: 1807854, 1807900, 1807960, 1807963, 1807966
Cbei_1534	+	1809288	1809566	The observed start sites are: 1809193, 1809206, 1809207, 1809220, 1809257, 1809268
Cbei_1535	+	1809618	1809986	Co-operon with Cbei1534, Cbei1536, Cbei1537
Cbei_1536	+	1810358	1811623	Co-operon with Cbei1534, Cbei1535, Cbei1537
Cbei_1537	+	1811616	1812491	Co-operon with Cbei1534, Cbei1535, Cbei1536
Cbei_1538	+	1812615	1813490	The observed start sites are: 1812572, 1812606
Cbei_1539	+	1813581	1814099	Co-operon with Cbei1538
Cbei_1540	+	1814444	1816660	The observed start sites are: 1814316, 1814327, 1814385
Cbei_1541	+	1816692	1817141	Co-operon with Cbei1540, Cbei1542, Cbei1543, Cbei1544, Cbei1545
Cbei_1542	+	1817154	1817750	Co-operon with Cbei1540, Cbei1541, Cbei1543, Cbei1544, Cbei1545
Cbei_1543	+	1817796	1819223	Co-operon with Cbei1540, Cbei1541, Cbei1542, Cbei1544, Cbei1545
Cbei_1544	+	1819283	1820536	Co-operon with Cbei1540, Cbei1541, Cbei1542, Cbei1543, Cbei1545
Cbei_1545	+	1820568	1822367	Co-operon with Cbei1540, Cbei1541, Cbei1542, Cbei1543, Cbei1544
Cbei_1546	-	1822502	1823209	Co-operon with Cbei1547, Cbei1548
Cbei_1547	-	1823280	1823552	Co-operon with Cbei1546, Cbei1548
Cbei_1548	-	1823554	1823643	The observed start sites are: 1823644, 1823680, 1823769, 1823771
Cbei_1549	+	1823963	1824661	Insufficient data
Cbei_1550	+	1824720	1825325	Insufficient data
Cbei_1551	+	1825670	1826965	The observed start sites are: 1825642, 1825646, 1825647, 1825648, 1825652
Cbei_1552	+	1827233	1828579	The observed start site is: 1827209
Cbei_1553	+	1828656	1830497	Insufficient data
Cbei_1554	+	1831095	1832711	The observed start site is: 1831092
Cbei_1555	+	1832877	1833032	Co-operon with Cbei1554
Cbei_1556	-	1833149	1833301	The observed start sites are: 1833314, 1833358, 1833401, 1833432, 1833444
Cbei_1557	-	1833534	1834013	The observed start sites are: 1834027, 1834028, 1834031, 1834052
Cbei_1558	+	1834368	1835180	The observed start sites are: 1834346, 1834347, 1834348
Cbei_1559	+	1835368	1835988	The observed start sites are: 1835299, 1835311, 1835312, 1835320, 1835326, 1835333
Cbei_1560	+	1836113	1836778	The observed start sites are: 1836011, 1836034, 1836078, 1836079, 1836107
Cbei_1561	+	1836811	1837425	Co-operon with Cbei1560
Cbei_1562	-	1837552	1838772	The observed start sites are: 1838786, 1838787, 1838791, 1838802, 1838803
Cbei_1563	-	1839105	1839527	The observed start sites are: 1839635, 1839636
Cbei_1564	-	1839850	1841406	The observed start sites are: 1841413, 1841424
Cbei_1565	+	1841872	1842423	The observed start sites are: 1841737, 1841741, 1841858
Cbei_1566	+	1842718	1842900	The observed start sites are: 1842662, 1842694, 1842699, 1842705
Cbei_1567	-	1843006	1843710	Insufficient data
Cbei_1568	+	1843936	1844835	The observed start sites are: 1843751, 1843927
Cbei_1569	+	1844970	1845527	Co-operon with Cbei1568, Cbei1570, Cbei1571
Cbei_1570	+	1845548	1845745	Co-operon with Cbei1568, Cbei1569, Cbei1571
Cbei_1571	+	1845774	1846133	Co-operon with Cbei1568, Cbei1569, Cbei1570
Cbei_1572	+	1846234	1847016	The observed start sites are: 1846194, 1846216, 1846231
Cbei_1573	+	1847717	1848736	The observed start sites are: 1847665, 1847683, 1847712
Cbei_1574	+	1848951	1851329	The observed start site is: 1848870
Cbei_1575	+	1851547	1851975	The observed start sites are: 1851481, 1851483, 1851538
Cbei_1576	+	1851988	1852920	Co-operon with Cbei1575, Cbei1577, Cbei1578
Cbei_1577	+	1852938	1853468	Co-operon with Cbei1575, Cbei1576, Cbei1578
Cbei_1578	+	1853613	1855841	Co-operon with Cbei1575, Cbei1576, Cbei1577
Cbei_1579	+	1856073	1858337	The observed start sites are: 1855990, 1856005, 1856024
Cbei_1580	+	1858635	1860095	The observed start sites are: 1858552, 1858624, 1858628
Cbei_1581	+	1860192	1861544	Co-operon with Cbei1580, Cbei1582, Cbei1583
Cbei_1582	+	1861648	1862628	Co-operon with Cbei1580, Cbei1581, Cbei1583
Cbei_1583	+	1862658	1863794	Co-operon with Cbei1580, Cbei1581, Cbei1582
Cbei_1584	+	1863985	1864746	The observed start sites are: 1863934, 1863937, 1863946
Cbei_1585	+	1864754	1865482	Co-operon with Cbei1584, Cbei1586, Cbei1587, Cbei1588, Cbei1589, Cbei1590, Cbei1591, Cbei1592
Cbei_1586	+	1865495	1865887	Co-operon with Cbei1584, Cbei1585, Cbei1587, Cbei1588, Cbei1589, Cbei1590, Cbei1591, Cbei1592
Cbei_1587	+	1865900	1866634	Co-operon with Cbei1584, Cbei1585, Cbei1586, Cbei1588, Cbei1589, Cbei1590, Cbei1591, Cbei1592
Cbei_1588	+	1866727	1867407	Co-operon with Cbei1584, Cbei1585, Cbei1586, Cbei1587, Cbei1589, Cbei1590, Cbei1591, Cbei1592
Cbei_1589	+	1867400	1867852	Co-operon with Cbei1584, Cbei1585, Cbei1586, Cbei1587, Cbei1588, Cbei1590, Cbei1591, Cbei1592
Cbei_1590	+	1867865	1868119	Co-operon with Cbei1584, Cbei1585, Cbei1586, Cbei1587, Cbei1588, Cbei1589, Cbei1591, Cbei1592
Cbei_1591	+	1868123	1868887	Co-operon with Cbei1584, Cbei1585, Cbei1586, Cbei1587, Cbei1588, Cbei1589, Cbei1590, Cbei1592
Cbei_1592	+	1868901	1869536	Co-operon with Cbei1584, Cbei1585, Cbei1586, Cbei1587, Cbei1588, Cbei1589, Cbei1590, Cbei1591
Cbei_1593	-	1869981	1870736	Co-operon with Cbei1594
Cbei_1594	-	1870749	1871522	The observed start sites are: 1871550, 1871574, 1871605, 1871607, 1871612
Cbei_1595	+	1871817	1872734	The observed start sites are: 1871800, 1871802, 1871812
Cbei_1596	+	1872752	1873288	Insufficient data
Cbei_1597	+	1873312	1874472	Co-operon with Cbei1596
Cbei_1598	+	1874836	1875681	The observed start sites are: 1874676, 1874707
Cbei_1599	-	1875754	1877487	The observed start site is: 1877493
Cbei_1600	+	1877917	1878744	The observed start sites are: 1877906, 1877917
Cbei_1601	+	1878771	1879778	Co-operon with Cbei1600
Cbei_1602	+	1880025	1880447	The observed start sites are: 1879998, 1880015, 1880024
Cbei_1603	+	1880539	1880760	Co-operon with Cbei1602
Cbei_1604	+	1880968	1881660	The observed start site is: 1880957
Cbei_1605	-	1881634	1883355	The observed start site is: 1883371
Cbei_1606	+	1883821	1888413	Insufficient data
Cbei_1607	+	1888646	1888879	Insufficient data
Cbei_1608	+	1890001	1891098	The observed start site is: 1889847
Cbei_1609	+	1891159	1891815	The observed start site is: 1891112
Cbei_1610	+	1891860	1892312	Co-operon with Cbei1609
Cbei_1611	+	1892424	1893707	Insufficient data
Cbei_1612	+	1893890	1896151	The observed start site is: 1893881
Cbei_1613	+	1896306	1897697	The observed start sites are: 1896294, 1896300
Cbei_1614	+	1897887	1901114	Insufficient data
Cbei_1615	-	1901502	1901873	The observed start sites are: 1901873, 1901878, 1901881, 1901882
Cbei_1616	+	1902010	1902237	Insufficient data
Cbei_1617	+	1902390	1902899	The observed start site is: 1902373
Cbei_1618	+	1903072	1903413	Insufficient data
Cbei_1619	+	1903394	1905385	Co-operon with Cbei1618, Cbei1620, Cbei1621, Cbei1622
Cbei_1620	+	1905439	1905855	Co-operon with Cbei1618, Cbei1619, Cbei1621, Cbei1622
Cbei_1621	+	1905855	1906775	Co-operon with Cbei1618, Cbei1619, Cbei1620, Cbei1622
Cbei_1622	+	1906775	1907482	Co-operon with Cbei1618, Cbei1619, Cbei1620, Cbei1621
Cbei_1623	+	1907510	1908370	Insufficient data
Cbei_1624	+	1908363	1909130	Co-operon with Cbei1623
Cbei_1625	+	1909288	1909500	The observed start site is: 1909281
Cbei_1626	+	1909516	1909944	Insufficient data
Cbei_1627	+	1909948	1910592	Co-operon with Cbei1626, Cbei1628
Cbei_1628	+	1910669	1910836	Co-operon with Cbei1626, Cbei1627
Cbei_1629	+	1910951	1911472	Insufficient data
Cbei_1630	+	1911552	1912736	The observed start sites are: 1911482, 1911528, 1911543
Cbei_1631	+	1912911	1913603	Insufficient data
Cbei_1632	+	1913872	1915104	Insufficient data
Cbei_1633	+	1915185	1915496	Insufficient data
Cbei_1634	+	1915557	1915940	Co-operon with Cbei1633, Cbei1635, Cbei1636, Cbei1637, Cbi1638
Cbei_1635	+	1915963	1916745	Co-operon with Cbei1633, Cbei1634, Cbei1636, Cbei1637, Cbi1638
Cbei_1636	+	1916738	1918150	Co-operon with Cbei1633, Cbei1634, Cbei1635, Cbei1637, Cbi1638
Cbei_1637	+	1918141	1919640	Co-operon with Cbei1633, Cbei1634, Cbei1635, Cbei1636, Cbi1638
Cbei_1638	+	1919633	1920643	Co-operon with Cbei1633, Cbei1634, Cbei1635, Cbei1636, Cbi1637
Cbei_1639	+	1920769	1922163	The observed start sites are: 1920675, 1920686, 1920700, 1920712, 1920731
Cbei_1640	+	1922182	1922559	Co-operon with Cbei1639, Cbei1641, Cbei1642
Cbei_1641	+	1922585	1923622	Co-operon with Cbei1639, Cbei1640, Cbei1642
Cbei_1642	+	1923650	1923982	Co-operon with Cbei1639, Cbei1640, Cbei1641
Cbei_1643	+	1924201	1924356	The observed start sites are: 1924082, 1924102
Cbei_1644	+	1924370	1924774	Co-operon with Cbei1643, Cbei1645, Cbei1646, Cbei1647, Cbei1648, Cbei1649, Cbei1650
Cbei_1645	+	1924782	1925612	Co-operon with Cbei1643, Cbei1644, Cbei1646, Cbei1647, Cbei1648, Cbei1649, Cbei1650
Cbei_1646	+	1925618	1925941	Co-operon with Cbei1643, Cbei1644, Cbei1645, Cbei1647, Cbei1648, Cbei1649, Cbei1650
Cbei_1647	+	1925941	1927383	Co-operon with Cbei1643, Cbei1644, Cbei1645, Cbei1646, Cbei1648, Cbei1649, Cbei1650
Cbei_1648	+	1927403	1927819	Co-operon with Cbei1643, Cbei1644, Cbei1645, Cbei1646, Cbei1647, Cbei1649, Cbei1650
Cbei_1649	+	1927891	1928322	Co-operon with Cbei1643, Cbei1644, Cbei1645, Cbei1646, Cbei1647, Cbei1648, Cbei1650
Cbei_1650	+	1928495	1932220	Co-operon with Cbei1643, Cbei1644, Cbei1645, Cbei1646, Cbei1647, Cbei1648, Cbei1649
Cbei_1651	+	1932641	1933459	The observed start sites are: 1932635, 1932636
Cbei_1652	+	1933556	1934242	Insufficient data
Cbei_1653	+	1934247	1935263	Insufficient data
Cbei_1654	+	1935256	1935603	Co-operon with Cbei1653, Cbei1655, Cbei1656, Cbei1657, Cbei1658
Cbei_1655	+	1935596	1936036	Co-operon with Cbei1653, Cbei1654, Cbei1656, Cbei1657, Cbei1658
Cbei_1656	+	1936041	1937144	Co-operon with Cbei1653, Cbei1654, Cbei1655, Cbei1657, Cbei1658
Cbei_1657	+	1937145	1939004	Co-operon with Cbei1653, Cbei1654, Cbei1655, Cbei1656, Cbei1658
Cbei_1658	+	1939006	1939620	Co-operon with Cbei1653, Cbei1654, Cbei1655, Cbei1656, Cbei1657
Cbei_1659	+	1939634	1940779	The observed start site is: 1939629
Cbei_1660	+	1940807	1941079	Co-operon with Cbei1659, Cbei1661
Cbei_1661	+	1941072	1941287	Co-operon with Cbei1659, Cbei1660
Cbei_1662	+	1941547	1942719	The observed start sites are: 1941442, 1941471,1941502
Cbei_1663	+	1942761	1943831	Co-operon with Cbei1662
Cbei_1664	+	1943912	1944148	Insufficient data
Cbei_1665	+	1944164	1944604	Insufficient data
Cbei_1666	+	1944668	1945453	The observed start site is: 1944624
Cbei_1667	+	1945571	1946410	The observed start sites are: 1945545, 1945555, 1945557
Cbei_1668	-	1946658	1947701	Insufficient data
Cbei_1669	-	1947754	1948122	Insufficient data
Cbei_1670	+	1948640	1949524	Insufficient data
Cbei_1671	+	1949521	1950192	Co-operon with Cbei1670
Cbei_1672	+	1950460	1950663	Insufficient data
Cbei_1673	+	1950885	1951034	The observed start sites are: 1950871, 1950874, 1950875
Cbei_1674	+	1951993	1952406	The observed start sites are: 1951980, 1951982, 1951984, 1951985, 1951987
Cbei_1675	+	1953040	1953489	The observed start sites are: 1952989, 1952994, 1952998, 1953021, 1953028, 1953034
Cbei_1676	+	1953652	1954599	The observed start site is: 1953649
Cbei_1677	+	1954992	1955183	Insufficient data
Cbei_1678	+	1955372	1955599	The observed start site is: 1955250
Cbei_1679	+	1955849	1956526	The observed start sites are: 1955801, 1955823, 1955826, 1955828, 1955834
Cbei_1680	+	1956874	1957275	The observed start sites are: 1956780, 1956860, 1956861, 1956863
Cbei_1681	+	1957759	1958406	Insufficient data
Cbei_1682	+	1958399	1959514	Co-operon with Cbei1681, Cbei1683, Cbei1684
Cbei_1683	+	1959511	1959957	Co-operon with Cbei1681, Cbei1682, Cbei1684
Cbei_1684	+	1959954	1960379	Co-operon with Cbei1681, Cbei1682, Cbei1683
Cbei_1685	+	1960369	1960833	Insufficient data
Cbei_1686	+	1960863	1961246	Insufficient data
Cbei_1687	+	1961311	1961976	Insufficient data
Cbei_1688	+	1961987	1962337	Co-operon with Cbei1687, Cbei1689, Cbei1690, Cbei1691
Cbei_1689	+	1962330	1962698	Co-operon with Cbei1687, Cbei1688, Cbei1690, Cbei1691
Cbei_1690	+	1962989	1963579	Co-operon with Cbei1687, Cbei1688, Cbei1689, Cbei1691
Cbei_1691	+	1963670	1964035	Co-operon with Cbei1687, Cbei1688, Cbei1689, Cbei1690
Cbei_1692	+	1964190	1965110	The observed start sites are: 1964170, 1964171, 1964172, 1964178
Cbei_1693	+	1965098	1965616	Co-operon with Cbei1692, Cbei1694, Cbei1695, Cbei1696, Cbei1697, Cbei1698, Cbei1699, Cbei1700, Cbei1701
Cbei_1694	+	1965681	1965878	Co-operon with Cbei1692, Cbei1693, Cbei1695, Cbei1696, Cbei1697, Cbei1698, Cbei1699, Cbei1700, Cbei1701
Cbei_1695	+	1965890	1966273	Co-operon with Cbei1692, Cbei1693, Cbei1694, Cbei1696, Cbei1697, Cbei1698, Cbei1699, Cbei1700, Cbei1701
Cbei_1696	+	1966284	1967573	Co-operon with Cbei1692, Cbei1693, Cbei1694, Cbei1695, Cbei1697, Cbei1698, Cbei1699, Cbei1700, Cbei1701
Cbei_1697	+	1967580	1968179	Co-operon with Cbei1692, Cbei1693, Cbei1694, Cbei1695, Cbei1696, Cbei1698, Cbei1699, Cbei1700, Cbei1701
Cbei_1698	+	1968191	1968811	Co-operon with Cbei1692, Cbei1693, Cbei1694, Cbei1695, Cbei1696, Cbei1697, Cbei1699, Cbei1700, Cbei1701
Cbei_1699	+	1968851	1969366	Co-operon with Cbei1692, Cbei1693, Cbei1694, Cbei1695, Cbei1696, Cbei1697, Cbei1698, Cbei1700, Cbei1701
Cbei_1700	+	1969468	1969848	Co-operon with Cbei1692, Cbei1693, Cbei1694, Cbei1695, Cbei1696, Cbei1697, Cbei1698, Cbei1699, Cbei1701
Cbei_1701	+	1969980	1970381	Co-operon with Cbei1692, Cbei1693, Cbei1694, Cbei1695, Cbei1696, Cbei1697, Cbei1698, Cbei1699, Cbei1700
Cbei_1702	+	1970509	1971357	The observed start sites are: 1970400, 1970405, 1970440
Cbei_1703	+	1971347	1972546	Co-operon with Cbei1702, Cbei1704, Cbei1705
Cbei_1704	+	1972559	1972783	Co-operon with Cbei1702, Cbei1703, Cbei1705
Cbei_1705	+	1972770	1973639	Co-operon with Cbei1702, Cbei1703, Cbei1704
Cbei_1706	+	1973657	1975513	Insufficient data
Cbei_1707	+	1975526	1976335	Co-operon with Cbei1706, Cbei1708, Cbei1709, Cbei1710
Cbei_1708	+	1976352	1977206	Co-operon with Cbei1706, Cbei1707, Cbei1709, Cbei1710
Cbei_1709	+	1977203	1977655	Co-operon with Cbei1706, Cbei1707, Cbei1708, Cbei1710
Cbei_1710	+	1977675	1979363	Co-operon with Cbei1706, Cbei1707, Cbei1708, Cbei1709
Cbei_1711	+	1979592	1980782	The observed start site is: 1979554
Cbei_1712	+	1981390	1982211	The observed start sites are: 1981098, 1981120, 1981140, 1981238, 1981244
Cbei_1713	+	1983097	1983504	The observed start sites are: 1982983, 1983041
Cbei_1714	+	1983913	1984140	The observed start sites are: 1983872, 1983884, 1983901
Cbei_1715	+	1984491	1985786	The observed start sites are: 1984423, 1984473, 1984484
Cbei_1716	+	1985966	1986607	The observed start sites are: 1985987, 1985988, 1985990
Cbei_1717	+	1986791	1987192	The observed start site is: 1986744
Cbei_1718	+	1987231	1988241	The observed start site is: 1987213
Cbei_1719	+	1988267	1988878	Co-operon with Cbei1718
Cbei_1720	+	1989056	1989499	Insufficient data
Cbei_1721	+	1989569	1990213	Insufficient data
Cbei_1722	+	1990689	1991855	The observed start sites are: 1990538, 1990596, 1990622, 1990646, 1990647
Cbei_1723	+	1992278	1993996	Insufficient data
Cbei_1724	+	1994297	1995283	Insufficient data
Cbei_1725	+	1995297	1997516	Insufficient data
Cbei_1726	+	1997892	1999643	Insufficient data
Cbei_1727	+	1999640	2000530	Co-operon with Cbei1726
Cbei_1728	+	2000712	2001164	The observed start sites are: 2000624, 2000678, 2000690, 2000704
Cbei_1729	+	2001325	2002548	Insufficient data
Cbei_1730	+	2002804	2003310	The observed start site is: 2002732
Cbei_1731	+	2003459	2004136	The observed start sites are: 2003410, 2003453
Cbei_1732	+	2004139	2005653	Co-operon with Cbei1731
Cbei_1733	-	2005824	2006126	Insufficient data
Cbei_1734	+	2006603	2007835	Insufficient data
Cbei_1735	-	2007939	2009366	Co-operon with Cbei1736
Cbei_1736	-	2009359	2009847	The observed start site is: 2009856
Cbei_1737	+	2010211	2010807	The observed start sites are: 2010101, 2010128, 2010183, 2010206
Cbei_1738	+	2011115	2011270	The observed start site is: 2011072
Cbei_1739	+	2011404	2012186	The observed start sites are: 2011391, 2011396
Cbei_1740	+	2012256	2013182	Co-operon with Cbei1739
Cbei_1741	+	2013449	2014150	The observed start sites are: 2013399, 2013422, 2013425, 2013429
Cbei_1742	+	2014432	2016468	The observed start site is: 2014389
Cbei_1743	+	2016550	2017329	The observed start sites are: 2016530, 2016531
Cbei_1744	-	2017423	2017884	Co-operon with Cbei1745
Cbei_1745	-	2017906	2018328	Insufficient data
Cbei_1746	+	2018501	2019193	Insufficient data
Cbei_1747	-	2019409	2020518	The observed start sites are: 2020525, 2020536, 2020570, 2020573
Cbei_1748	+	2020842	2021270	The observed start sites are: 2020746, 2020750, 2020780, 2020795, 2020833
Cbei_1749	+	2022262	2023653	The observed start sites are: 2022104, 2022196, 2022230
Cbei_1750	+	2023650	2024237	Co-operon with Cbei1749, Cbei1751, Cbei1752, Cbei1753, Cbei1754, Cbei1755
Cbei_1751	+	2024317	2025336	Co-operon with Cbei1749, Cbei1750, Cbei1752, Cbei1753, Cbei1754, Cbei1755
Cbei_1752	+	2025361	2026164	Co-operon with Cbei1749, Cbei1750, Cbei1751, Cbei1753, Cbei1754, Cbei1755
Cbei_1753	+	2026207	2026896	Co-operon with Cbei1749, Cbei1750, Cbei1751, Cbei1752, Cbei1754, Cbei1755
Cbei_1754	+	2026918	2028093	Co-operon with Cbei1749, Cbei1750, Cbei1751, Cbei1752, Cbei1753, Cbei1755
Cbei_1755	+	2028093	2028869	Co-operon with Cbei1749, Cbei1750, Cbei1751, Cbei1752, Cbei1753, Cbei1754
Cbei_1756	-	2028994	2029407	The observed start site is: 2029466
Cbei_1757	+	2029699	2029998	The observed start sites are: 2029679, 2029695
Cbei_1758	+	2030114	2030533	The observed start sites are: 2030031, 2030051, 2030091
Cbei_1759	+	2036870	2037568	The observed start sites are: 2036703, 2036741, 2036819, 2036836
Cbei_1760	+	2037882	2039282	The observed start sites are: 2037786, 2037877
Cbei_1761	+	2039880	2040620	The observed start sites are: 2039820, 2039822, 2039830, 2039833, 2039876
Cbei_1762	+	2041208	2042374	The observed start sites are: 2041012, 2041052, 2041063, 2041105
Cbei_1763	+	2042389	2043291	Co-operon with Cbei1762, Cbei1764, Cbei1765, Cbei1766
Cbei_1764	+	2043294	2044352	Co-operon with Cbei1762, Cbei1763, Cbei1765, Cbei1766
Cbei_1765	+	2044352	2045122	Co-operon with Cbei1762, Cbei1763, Cbei1764, Cbei1766
Cbei_1766	+	2045115	2045828	Co-operon with Cbei1762, Cbei1763, Cbei1764, Cbei1765
Cbei_1767	+	2046110	2047273	The observed start sites are: 2046006, 2046078, 2046099, 2046110
Cbei_1768	+	2047436	2047828	The observed start sites are: 2047424, 2047427
Cbei_1769	+	2048180	2049718	Insufficient data
Cbei_1770	-	2049919	2051148	The observed start sites are: 2051149, 2051205, 2051220, 2051225, 2051227, 2051264
Cbei_1771	+	2051636	2052295	The observed start site is: 2051607
Cbei_1772	+	2052396	2053061	Insufficient data
Cbei_1773	+	2053565	2055499	The observed start sites are: 2053484, 2053486, 2053495, 2053496, 2053523
Cbei_1774	+	2056236	2056859	The observed start sites are: 2056164, 2056188, 2056214, 2056222
Cbei_1775	+	2056852	2057850	Co-operon with Cbei1774
Cbei_1776	+	2058025	2059221	Insufficient data
Cbei_1777	+	2059261	2060109	Insufficient data
Cbei_1778	+	2060148	2060282	Co-operon with Cbei1777
Cbei_1779	+	2060430	2060807	The observed start sites are: 2060343, 2060357, 2060393, 2060395, 2060401
Cbei_1780	+	2060944	2061324	The observed start site is: 2060937
Cbei_1781	+	2061365	2062555	Co-operon with Cbei1780
Cbei_1782	+	2063559	2066204	The observed start sites are: 2063446, 2063556
Cbei_1783	+	2066478	2067329	The observed start sites are: 2066463, 2066466
Cbei_1784	+	2067546	2068859	The observed start sites are: 2067482, 2067495, 2067500, 2067531
Cbei_1785	+	2068962	2070941	Co-operon with Cbei1784
Cbei_1786	-	2071065	2071322	The observed start sites are: 2071338, 2071411, 2071412
Cbei_1787	+	2071465	2072427	The observed start sites are: 2071469, 2071526, 2071530
Cbei_1788	-	2072671	2073195	The observed start site is: 2073201
Cbei_1789	+	2073363	2074124	The observed start sites are: 2073226, 2073344, 2073351, 2073362
Cbei_1790	+	2074230	2074880	Co-operon with Cbei1789
Cbei_1791	-	2075107	2075817	The observed start sites are: 2075833, 2075835, 2075839
Cbei_1792	+	2075973	2077118	The observed start site is: 2075965
Cbei_1793	+	2077203	2077520	Co-operon with Cbei1792
Cbei_1794	+	2077828	2078136	The observed start sites are: 2077708, 2077742, 2077803, 2077817
Cbei_1795	-	2078371	2079126	Co-operon with Cbei1796, Cbei1797
Cbei_1796	-	2079136	2080014	Co-operon with Cbei1795, Cbei1797
Cbei_1797	-	2080044	2081036	The observed start sites are: 2081044, 2081062, 2081063
Cbei_1798	+	2081479	2081697	The observed start sites are: 2081294, 2081429
Cbei_1799	+	2081799	2082536	The observed start sites are: 2081769, 2081796
Cbei_1800	+	2082563	2083444	Co-operon with Cbei1799
Cbei_1801	+	2083585	2084340	Insufficient data
Cbei_1802	+	2084389	2085234	The observed start site is: 2084360
Cbei_1803	+	2085452	2085781	The observed start sites are: 2085389, 2085414, 2085422,
Cbei_1804	+	2085778	2087223	Co-operon with Cbei1803, Cbei1805
Cbei_1805	+	2087265	2087963	Co-operon with Cbei1803, Cbei1804
Cbei_1806	+	2088284	2089528	Insufficient data
Cbei_1807	+	2089531	2091006	Co-operon with Cbei1806, Cbei1808
Cbei_1808	+	2091014	2091757	Co-operon with Cbei1806, Cbei1807
Cbei_1809	+	2091802	2093241	Insufficient data
Cbei_1810	-	2093335	2093958	The observed start site is: 2094046
Cbei_1811	-	2094344	2094970	The observed start sites are: 2094976, 2094990, 2095007
Cbei_1812	+	2095200	2096276	The observed start sites are: 2095180, 2095187, 2095189, 2095194
Cbei_1813	+	2096494	2097531	Insufficient data
Cbei_1814	+	2097919	2098575	The observed start site is: 2097887
Cbei_1815	+	2098707	2100182	The observed start sites are: 2098607, 2098639, 2098647, 2098695, 2098700
Cbei_1816	+	2100486	2101448	The observed start sites are: 2100438, 2100460, 2100462, 2100464, 2100469
Cbei_1817	+	2101491	2102159	The observed start sites are: 2101464, 2101485
Cbei_1818	+	2102156	2103154	Co-operon with Cbei1817
Cbei_1819	+	2103321	2103950	The observed start site is: 2103314
Cbei_1820	-	2104087	2104665	The observed start sites are: 2104798, 2104799, 2104802
Cbei_1821	-	2105130	2106338	The observed start site is: 2106341
Cbei_1822	+	2106655	2108097	The observed start site is: 2106642
Cbei_1823	+	2108410	2109279	The observed start sites are: 2108287, 2108300, 2108333, 2108339, 2108347
Cbei_1824	+	2109363	2111813	Insufficient data
Cbei_1825	+	2111935	2112438	The observed start sites are: 211913, 2111914, 2111916, 2111929
Cbei_1826	+	2113025	2113690	The observed start sites are: 2112898, 2112899, 2112905, 2112933, 2113011
Cbei_1827	+	2113700	2114836	Co-operon with Cbei1826
Cbei_1828	+	2115027	2116808	Insufficient data
Cbei_1829	+	2116854	2117399	Co-operon with Cbei1828
Cbei_1830	+	2117590	2118831	Insufficient data
Cbei_1831	+	2118954	2120006	Insufficient data
Cbei_1832	+	2120202	2121602	Insufficient data
Cbei_1833	+	2121691	2123139	Insufficient data
Cbei_1834	+	2123225	2123647	Insufficient data
Cbei_1835	+	2123700	2125106	Insufficient data
Cbei_1836	+	2125775	2126422	The observed start site is: 2125707
Cbei_1837	+	2126424	2127374	Co-operon with Cbei1836
Cbei_1838	+	2127707	2129155	Insufficient data
Cbei_1839	+	2129248	2130735	Insufficient data
Cbei_1840	+	2131237	2131728	The observed start sites are: 2131196, 2131232
Cbei_1841	+	2131981	2132838	Insufficient data
Cbei_1842	+	2132967	2133719	The observed start sites are: 2132958, 2132964
Cbei_1843	+	2133712	2134614	Insufficient data
Cbei_1844	+	2134739	2136661	Insufficient data
Cbei_1845	+	2137002	2137640	The observed start site is: 2136977
Cbei_1846	+	2137774	2138325	The observed start sites are: 2137681, 2137716
Cbei_1847	-	2138565	2138957	The observed start site is: 2138963
Cbei_1848	+	2139203	2139955	The observed start sites are: 2139041, 2139076, 2139094, 2139113, 2139129
Cbei_1849	+	2139971	2141380	Co-operon with Cbei1848, Cbei1850, Cbei1851, Cbei1852
Cbei_1850	+	2141390	2142487	Co-operon with Cbei1848, Cbei1849, Cbei1851, Cbei1852
Cbei_1851	+	2142480	2143709	Co-operon with Cbei1848, Cbei1849, Cbei1850, Cbei1852
Cbei_1852	+	2143715	2144140	Co-operon with Cbei1848, Cbei1849, Cbei1850, Cbei1851
Cbei_1853	+	2144537	2148052	The observed start sites are: 2144485, 2144496, 2144513
Cbei_1854	+	2148319	2150055	The observed start sites are: 2148220, 2148288, 2148310, 2148313
Cbei_1855	+	2150275	2152281	Insufficient data
Cbei_1856	+	2152415	2153035	The observed start sites are: 2152365, 2152382, 2152388, 2152396, 2152400
Cbei_1857	+	2153204	2153848	Insufficient data
Cbei_1858	+	2154020	2154871	Co-operon with Cbei1857
Cbei_1859	+	2155016	2155882	The observed start sites are: 2154997, 2154998, 2155000
Cbei_1860	+	2156359	2156682	Insufficient data
Cbei_1861	+	2156734	2158092	Insufficient data
Cbei_1862	+	2158138	2160486	The observed start site is: 2158134
Cbei_1863	-	2160551	2161114	The observed start sites are: 2161174, 2161176, 2161178, 2161181, 2161192
Cbei_1864	+	2161340	2161999	The observed start site is: 2161304
Cbei_1865	+	2162089	2162646	The observed start sites are: 2162047, 2162065
Cbei_1866	-	2162657	2163106	Co-operon with Cbei1867
Cbei_1867	-	2163172	2163930	The observed start site is: 2163938
Cbei_1868	+	2164278	2165513	The observed start sites are: 2164191, 2164196, 2164198, 2164201, 2164205, 2164207
Cbei_1869	+	2165734	2166249	The observed start sites are: 2165672, 2165676, 2165678
Cbei_1870	+	2166376	2166624	The observed start sites are: 2166276, 2166281, 2166287, 2166320, 2166351, 2166354
Cbei_1871	-	2166784	2166939	Co-operon with Cbei1872
Cbei_1872	-	2167066	2167557	The observed start sites are: 2167605, 2167614
Cbei_1873	+	2168120	2170309	Insufficient data
Cbei_1874	+	2170486	2171676	The observed start sites are: 2170470, 2170478
Cbei_1875	+	2172071	2172838	The observed start site is: 2172065
Cbei_1876	+	2172828	2173421	Co-operon with Cbei1875
Cbei_1877	-	2173588	2174058	Co-operon with Cbei1878
Cbei_1878	-	2174082	2174624	The observed start site is: 2174654
Cbei_1879	+	2174766	2175620	The observed start sites are: 2174686, 2174758
Cbei_1880	+	2175821	2176810	The observed start sites are: 2175805, 2175807, 2175815
Cbei_1881	+	2176807	2178084	Co-operon with Cbei1880
Cbei_1882	+	2178333	2178737	The observed start sites are: 2178305, 2178310, 2178320, 2178323
Cbei_1883	+	2178974	2180470	Insufficient data
Cbei_1884	+	2180550	2181200	Insufficient data
Cbei_1885	+	2181193	2181591	Co-operon with Cbei1884, Cbei1886, Cbei1887
Cbei_1886	+	2181575	2182471	Co-operon with Cbei1884, Cbei1885, Cbei1887
Cbei_1887	+	2182452	2183519	Co-operon with Cbei1884, Cbei1885, Cbei1886
Cbei_1888	+	2183680	2183949	The observed start sites are: 2183631, 2183662, 2183669, 2183672, 2183674, 2183676
Cbei_1889	+	2184143	2184853	Co-operon with Cbei1888
Cbei_1890	+	2185079	2185975	The observed start sites are: 2184956, 2185058, 2185067, 2185071, 2185073
Cbei_1891	+	2186082	2187413	The observed start sites are: 2186062, 2186063
Cbei_1892	+	2187680	2188711	The observed start sites are: 2187618, 2187637, 2187672
Cbei_1893	+	2188726	2189685	Co-operon with Cbei1892, Cbei1894
Cbei_1894	+	2189921	2190190	Co-operon with Cbei1892, Cbei1893
Cbei_1895	-	2190278	2191072	Co-operon with Cbei1896
Cbei_1896	-	2191069	2191635	The observed start sites are: 2191641, 2191642
Cbei_1897	+	2191918	2192838	Insufficient data
Cbei_1898	-	2192916	2193962	The observed start sites are: 2193967, 2193971, 2193997
Cbei_1899	+	2194300	2194677	The observed start sites are: 2194213, 2194214, 2194218, 2194290, 2194295
Cbei_1900	+	2194855	2196888	The observed start site is: 2194845
Cbei_1901	-	2197026	2198375	The observed start sites are: 2198381, 2198394
Cbei_1902	+	2198488	2198979	Insufficient data
Cbei_1903	-	2199060	2199926	The observed start sites are: 2200011, 2200012, 2200013, 2200014, 2200022
Cbei_1904	+	2200432	2200929	The observed start sites are: 2200339, 2200345, 2200359
Cbei_1905	+	2201073	2201228	Co-operon with Cbei1904
Cbei_1906	+	2201353	2201535	The observed start sites are: 2201299, 2201320, 2201336
Cbei_1907	+	2201777	2202058	The observed start sites are: 2201738, 2201765, 2201772
Cbei_1908	+	2202186	2203586	The observed start sites are: 2202071, 2202134, 2202135, 2202176, 2202177
Cbei_1909	+	2203817	2204428	Co-operon with Cbei1908
Cbei_1910	+	2204805	2206199	The observed start site is: 2204776
Cbei_1911	+	2207254	2207457	The observed start sites are: 2207216, 2207244
Cbei_1912	+	2207669	2207842	The observed start sites are: 2207646, 2207653
Cbei_1913	-	2207933	2208481	Co-operon with Cbei1914
Cbei_1914	-	2208529	2209479	Insufficient data
Cbei_1915	+	2209859	2210323	The observed start sites are: 2209755, 2209809, 2209822, 2209824
Cbei_1916	+	2210489	2211166	Co-operon with Cbei1915
Cbei_1917	+	2211859	2212773	The observed start sites are: 2211830, 2211851
Cbei_1918	+	2212788	2214149	Co-operon with Cbei1917
Cbei_1919	+	2214292	2215365	Insufficient data
Cbei_1920	+	2215404	2216249	Insufficient data
Cbei_1921	-	2216753	2217631	Co-operon with Cbei1922
Cbei_1922	-	2217654	2218697	The observed start sites are: 2218737, 2218749
Cbei_1923	+	2219030	2220235	The observed start sites are: 2218999, 2219009, 2219021, 2219023
Cbei_1924	+	2221007	2222644	The observed start sites are: 2220981, 2220984, 2220993, 2220998
Cbei_1925	-	2222695	2223213	The observed start site is: 2223218
Cbei_1926	-	2223480	2224025	The observed start sites are: 2224034, 2224058
Cbei_1927	+	2224235	2226229	The observed start sites are: 2224203, 2224206, 2224210, 2224230
Cbei_1928	+	2226825	2227610	The observed start site is: 2226781
Cbei_1929	-	2227645	2229132	The observed start sites are: 2229139, 2229150
Cbei_1930	+	2229556	2229924	The observed start sites are: 2229327, 2229328, 2229331, 2229334, 2229335, 2229480
Cbei_1931	+	2230091	2230549	Co-operon with Cbei1930
Cbei_1932	+	2230915	2232093	The observed start sites are: 2230839, 2230907
Cbei_1933	+	2232294	2233571	The observed start sites are: 2232277, 2232278, 2232284, 2232288, 2232291
Cbei_1934	+	2233848	2234207	The observed start sites are: 2233692, 2233735, 2233763, 2233816 2233844
Cbei_1935	+	2234469	2235623	Insufficient data
Cbei_1936	+	2235811	2237136	Insufficient data
Cbei_1937	+	2237150	2238301	Co-operon with Cbei1936
Cbei_1938	+	2238374	2239207	Insufficient data
Cbei_1939	+	2239210	2239986	Co-operon with Cbei1938
Cbei_1940	+	2239999	2240766	Insufficient data
Cbei_1941	+	2240922	2241983	Insufficient data
Cbei_1942	+	2242224	2243591	Insufficient data
Cbei_1943	+	2243681	2245234	Insufficient data
Cbei_1944	+	2245267	2246487	Insufficient data
Cbei_1945	-	2246597	2247031	The observed start sites are: 2247035, 2247036, 2247039
Cbei_1946	+	2247312	2248268	The observed start sites are: 2247265, 2247273, 2247302
Cbei_1947	-	2248425	2249249	The observed start site is: 2249255
Cbei_1948	+	2249404	2249967	The observed start sites are: 2249374, 2249381
Cbei_1949	+	2250460	2251107	Insufficient data
Cbei_1950	+	2251153	2252718	Insufficient data
Cbei_1951	+	2252940	2254043	The observed start sites are: 2252927, 2252931
Cbei_1952	+	2260171	2261739	The observed start sites are: 2260140, 2260162
Cbei_1953	+	2261830	2263230	The observed start site is: 2261819
Cbei_1954	-	2263415	2264584	Insufficient data
Cbei_1955	-	2264666	2265109	Insufficient data
Cbei_1956	+	2265316	2265792	Insufficient data
Cbei_1957	+	2271363	2271776	The observed start sites are: 2271283, 2271316
Cbei_1958	-	2271851	2272357	The observed start sites are: 2272366, 2272379, 2272394, 2272398, 2272405
Cbei_1959	-	2272464	2273345	The observed start sites are: 2273356, 2273390
Cbei_1960	+	2273478	2274401	The observed start site is: 2273434
Cbei_1961	+	2274613	2275395	Co-operon with Cbei1960
Cbei_1962	+	2275561	2276193	The observed start sites are: 2275510, 2275535, 2275536, 2275548
Cbei_1963	+	2276276	2277154	Co-operon with Cbei1962
Cbei_1964	+	2279037	2279981	The observed start site is: 2279027
Cbei_1965	-	2280188	2281237	Co-operon with Cbei1966
Cbei_1966	-	2281237	2281914	The observed start site is: 2281920
Cbei_1967	+	2282473	2283783	The observed start sites are: 2282383, 2282404, 2282411, 2282440, 2282457
Cbei_1968	+	2283820	2285013	Co-operon with Cbei1967, Cbei1969
Cbei_1969	+	2285184	2286104	Co-operon with Cbei1967, Cbei1968
Cbei_1970	+	2286761	2288137	The observed start sites are: 2286585, 2286692, 2286708
Cbei_1971	+	2288264	2288905	The observed start site is: 2288260
Cbei_1972	+	2289310	2290593	The observed start sites are: 2289191, 2289275
Cbei_1973	+	2290750	2293767	The observed start sites are: 2290721, 2290740
Cbei_1974	+	2293929	2295353	Co-operon with Cbei1973
Cbei_1975	+	2295746	2297452	Insufficient data
Cbei_1976	+	2297480	2298091	Insufficient data
Cbei_1977	+	2298138	2299340	Insufficient data
Cbei_1978	+	2299624	2300952	Insufficient data
Cbei_1979	+	2301037	2301414	The observed start sites are: 2300974, 2300977
Cbei_1980	+	2301495	2302562	Insufficient data
Cbei_1981	+	2302618	2303964	The observed start site is: 2302615
Cbei_1982	+	2304390	2306957	The observed start sites are: 2304364, 2304371
Cbei_1983	+	2307010	2307621	Co-operon with Cbei1982
Cbei_1984	+	2307752	2309866	The observed start sites are: 2307706, 2307732
Cbei_1985	+	2309866	2310333	Co-operon with Cbei1984, Cbei1986
Cbei_1986	+	2310327	2311145	Co-operon with Cbei1984, Cbei1985
Cbei_1987	+	2311566	2312495	The observed start sites are: 2311342, 2311472, 2311495
Cbei_1988	+	2312703	2313722	The observed start sites are: 2312648, 2312698, 2312702
Cbei_1989	+	2313892	2314866	The observed start sites are: 2313752, 2313809, 2313847
Cbei_1990	+	2314946	2315425	Insufficient data
Cbei_1991	+	2315425	2315856	Co-operon with Cbei1990
Cbei_1992	-	2315913	2316716	The observed start sites are: 2316774, 2316777, 2316790
Cbei_1993	+	2317350	2317556	The observed start sites are: 2317305, 2317308, 2317309, 2317310, 2317332
Cbei_1994	+	2317881	2319398	The observed start site is: 2317844
Cbei_1995	+	2319609	2320571	Insufficient data
Cbei_1996	+	2320633	2321598	The observed start site is: 2320623
Cbei_1997	+	2321755	2322363	Insufficient data
Cbei_1998	+	2322356	2323330	Co-operon with Cbei1997
[truncated: 3,106 more rows]
