# Supplementary material for: Single-nucleotide resolution analysis of the transcriptome structure of Clostridium beijerinckii NCIMB 8052 using RNA-Seq
Source: BMC Genomics. 2011 Sep 30;12:479. doi: 10.1186/1471-2164-12-479 (PMC3271303; doi:10.1186/1471-2164-12-479)
Supplement: Additional file 5 — Genes with 5'-UTR length ≥ 100 nt. [file 1471-2164-12-479-S5.XLS]

## Sheet: UTR>=100
Table S3 Genes with 5'-UTR length ≥ 100 nt.
Gene ID	Strand	Start	Stop	5'UTR (2h)	5'UTR (4.5h)	5'UTR (10h)	5'UTR (14h)	5'UTR (17h)	5'UTR (26.5h)	5'UTR length (average)
CBEI_0057	+	75956	77008	267	267	268	287	267	261	269.5
CBEI_0087	+	113945	115033	130	123	132	110	125	130	125
CBEI_0333	+	402770	403093	105	107	107	107	108	108	107
CBEI_0368	+	451183	452265						109	109
CBEI_0465	+	564288	564449	336	339	329	329	336	329	333
CBEI_0537	+	646716	647081	99	106					102.5
CBEI_0619	+	738754	738906						175	175
CBEI_0751	+	907455	909593			129				129
CBEI_1014	+	1215791	1216741	125	104	80	125	125	120	113.167
CBEI_1037	+	1243915	1244334	121		155			156	144
CBEI_1052	+	1259861	1260028	106	103	104	122	96	95	104.333
CBEI_1061	+	1272787	1273089			151	142			146.5
CBEI_1085	+	1296792	1297841		154	150				152
CBEI_1152	+	1371352	1372224						121	121
CBEI_1159	+	1379664	1380221	256	249	249		256	249	251.8
CBEI_1172	+	1391601	1395158			107				107
CBEI_1198	+	1420445	1420903	135	145	145	145	134	144	141.333
CBEI_1224	+	1448876	1449961			435				435
CBEI_1283	+	1517021	1518226	130						130
CBEI_1299	+	1533947	1535086			105				105
CBEI_1304	+	1539675	1540625	291		304	264	264	264	277.4
CBEI_1332	+	1571180	1571665	141	141	146	146	146	146	144.333
CBEI_1337	+	1574762	1575088	145	136	137	136	136	138	138
CBEI_1416	+	1662366	1662908	188	183	190	191	186	226	194
CBEI_1485	+	1748808	1750046	71	108	109	108		108	100.8
CBEI_1518	+	1792567	1792764	145				144	178	155.667
CBEI_1563	-	1839105	1839527	109	109	109	109	108	109	108.833
CBEI_1598	+	1874836	1875681			160	129			144.5
CBEI_1608	+	1890001	1891098			154				154
CBEI_1643	+	1924201	1924356			99			119	109
CBEI_1678	+	1955372	1955599						122	122
CBEI_1820	-	2104087	2104665	133	133	134	133	137	134	134
CBEI_2108	+	2456705	2457028						102	102
CBEI_2127	+	2479958	2480242	120						120
CBEI_2356	-	2720236	2720913				105			105
CBEI_2415	+	2791002	2792027						111	111
CBEI_2731	-	3169448	3171391		100					100
CBEI_2733	+	3173828	3175102		228	227				227.5
CBEI_2809	-	3270586	3271086		158		171		173	167.333
CBEI_2859	-	3327005	3329383	133						133
CBEI_2980	+	3483657	3484562				134	137	134	135
CBEI_3129	-	3659251	3660036					84	132	108
CBEI_3219	-	3758212	3759477	201						201
CBEI_3241	-	3777954	3778385						106	106
CBEI_3286	-	3829321	3829578		344	344	344	343	346	344.2
CBEI_3294	-	3835442	3835903						112	112
CBEI_3348	+	3893426	3893809	261	259	261	259	261	231	255.333
CBEI_3374	-	3923921	3924604	93	114	104	141	109	99	110
CBEI_3380	-	3931265	3931927	118	112	118	119	104	117	114.667
CBEI_3477	-	4023388	4023732				130			130
CBEI_3542	-	4089359	4090009	170						170
CBEI_3561	-	4110466	4111638		114	114			103	110.333
CBEI_3723	-	4280466	4280753	86	116	118	124	121	124	114.833
CBEI_3923	-	4503299	4504564	335	347	346	335		342	341
CBEI_3945	-	4524364	4525086						138	138
CBEI_4074	-	4678361	4678600	139	122	144			161	141.5
CBEI_4225	-	4875858	4876778					122		122
CBEI_4340	-	5004461	5005459	188	200	195	188	193	196	193.333
CBEI_4512	-	5219796	5221451				117	124	124	121.667
CBEI_4670	-	5417437	5418798					109		109
CBEI_4773	-	5570529	5579774			150				150
CBEI_4781	-	5589267	5590103	98		115	115	99	115	108.4
CBEI_4843	-	5664865	5665965	103					106	104.5
CBEI_5022	-	5904675	5905625	119	119	116	132	112	116	119
CBEI_5034	-	5921519	5922763		100	101		125		108.667
