# Supplementary material for: Single-nucleotide resolution analysis of the transcriptome structure of Clostridium beijerinckii NCIMB 8052 using RNA-Seq
Source: BMC Genomics. 2011 Sep 30;12:479. doi: 10.1186/1471-2164-12-479 (PMC3271303; doi:10.1186/1471-2164-12-479)
Supplement: Additional file 6 — Putative riboswitches identified using RibEx among the 5'-UTRs over 100 nt. [file 1471-2164-12-479-S6.XLS]

## Sheet: Sheet2
Table S4 Putative riboswitches identified using RibEx among the 5'-UTRs over 100 nt.
Gene ID	RibEx ID	Rfam ID	Rfam Description	Main Phyla	Riboswitch type
Cbei_0465	RLE0043	N.A.	N.A.	Firmicutes, Proteobacteria	Predicted Riboswitch-like Element
Cbei_1224	RLE0011	RF00050	FMN riboswitch (RFN element)	Proteobacteria, Firmicutes	Known Riboswitch-like Element
Cbei_1518	RLE0040	N.A.	N.A.	Firmicutes	Predicted Riboswitch-like Element
Cbei_3542	RLE0334	N.A.	N.A.	Proteobacteria	Predicted Riboswitch-like Element
Notes:	Main Phyla: most prominent phyla in which the Riboswitch-like Element (RLE) has been located;
	Predicted Riboswitch-like Element: These elements do not belong to any Rfam, yet present very significant associations with either a COG or a KEGG pathway;
	Known Riboswitch-like Element: These are the RLEs that match against a known cis-regulating Rfam member;
	For more information, please refer to: http://132.248.32.45/cgi-bin/ribex.cgi?info=1
