# Supplementary material for: Single-nucleotide resolution analysis of the transcriptome structure of Clostridium beijerinckii NCIMB 8052 using RNA-Seq
Source: BMC Genomics. 2011 Sep 30;12:479. doi: 10.1186/1471-2164-12-479 (PMC3271303; doi:10.1186/1471-2164-12-479)
Supplement: Additional file 10 — Potential new genes predicted in non-annotated regions with significant transcriptional activities using GeneMark. [file 1471-2164-12-479-S10.XLS]

## Sheet: silent genes
Table S6 Potential new genes predicted in non-annotated regions with significant transcriptional activities using GeneMark.
ID	Intergenic region	from	to	Length	Strand	LeftEnd	RightEnd	GeneLength	Nucleotide transcripts
Cbei_PN1	Cbei_0576-0577	688170	688454	285	N.A.	N.A.	N.A.	N.A.	N.A.
Cbei_PN2	Cbei_1425-1426	1671683	1671998	316	N.A.	N.A.	N.A.	N.A.	N.A.
Cbei_PN3	Cbei_1460-1461	1722000	1722370	371	+	193	342	150	ATGACTCCAAAAGAACTAACTCAAAAAACAGTTAAGGATATAATTAAAAGAAGAAAGAGAGCTGAAAATGAGATTAAAGCTTATCAAAGTGACCAAACTGCAAAGAAAATGAGGAACTGGAGTGTTAGGGTTGGAGGAAGTAGATGGTAA
Cbei_PN4	Cbei_1511-1512	1784486	1785059	574	-	24	200	177	ATGAAACCAGAAAAAATGAGTTCACCAAACCAAGGAATCAAATGCGTTGTTAATACATGTCAATATTATATGTCAGGTGATCACTGTTGTGCACAACAAATAGAAGTACAACCTAAAAATGCTAGCGATACTCAAGAAACAGACTGTGCTACATTTATCCCTGAAAACCAAATCTAA
Cbei_PN4	Cbei_1511-1512	1784486	1785059	574	+	427	507	81	ATGACATTTGTAATAATAACAGTATTTGTGATTTATTCGATGGTGCGTAAACCAAGTACCGCATCCAATAAAGAGAAATAG
Cbei_PN5	Cbei_1572-1573	1847285	1847611	327	N.A.	N.A.	N.A.	N.A.	N.A.
Cbei_PN6	Cbei_1607-1608	1889386	1889747	362	+	121	285	165	GTGATAATTGGAATGTTAATATTATCAATAACACTAACTTTAGTGATAATGATTAATAGAGCTTTAAAAAGCAATTCAAAAAGTTGTGAATTCAACTTAGAGATTAACATAAAGGGTTTTAAAGTAAATTTTAAGACAAAAGAAAAGGACCCTCCCATCAAGTAA
Cbei_PN7	Cbei_1748-1749	2021610	2022079	470	N.A.	N.A.	N.A.	N.A.	N.A.
Cbei_PN8	Cbei_2042-2043	2375912	2376640	729	N.A.	N.A.	N.A.	N.A.	N.A.
Cbei_PN9	Cbei_2151-2152	2511860	2512235	376	-	168	281	114	ATGAAACGTGCACATGTAAAAAGGCGTTTCGATAAGGATTTAATGAAAAATATATTTCTTTTTCTTAGTGAGCTACTCAATCTAATCTCTATAATTTTAAAACTCTTCAAATAA
Cbei_PN10	Cbei_2344-2345	2707853	2708433	581	+	322	552	231	ATGGTTAAAGATGAATTTAAAGGTTTAGTAAAAGAGTATAATGATGAAAGTTGCTCATGGTGCAAAAGCGAATCGAACTGCTTTTATAAAAGAAAGGCAATGGAGGCTACTAGAGAAGCTATAAAAGAAATCATCATCTGTACATCAGCTTATTGCACTGCAAAGGTTTCTTGCGATTATTATAGAAGGGACAGCGAGAAATACAATCTTTATAATGTTAAAGAAGCTTAG
Cbei_PN11	Cbei_2395-2396	2766675	2766972	298	N.A.	N.A.	N.A.	N.A.	N.A.
Cbei_PN12	Cbei_2480-2481	2873981	2874285	305	-	76	225	150	ATGAAAAAAATACTCTCTAAGGCTTTTGCTAAGAAAATTATCGAATTTTTGATATATGGTCCAGGGTATAAAGCTCCTGAATATGCATATGTTCGTGTAACTCCTCCATCTTCTAACAAAGATATTTACGAAGATAACTTGAGACGATAA
Cbei_PN13	Cbei_3091-3092	3607695	3608260	566	+	56	217	162	ATGGTTAGAAATGCATACGACGTTAAAGGTCTAAAGATACTAAATTCAGATGATTCAGTGCAAAATTCTGTTAGTAGTGTTTACTCTGGCAGTGCTAAAAAGTCTGCTTCTAAAAAAGGCAATATGACAAGTTCTTCAAATTCATCAGATAGTTCAAAGTAA
Cbei_PN14	Cbei_3110-3111	3638427	3638867	441	+	93	323	231	ATGAAAAAGTGTTGCAAAAAATCTTGCAAGCCTTGCTATAATAACAATTACGGATATGGTAATTATGGTATGAATTATGGAAATTACGGTATGAACTATGGTAATTGCGGTGGAAACTGTGGTTTGAACTTTGGAAATTGTGGCATGAACTATGGCAACTATGGAATGAATTACGGTAATTACGGAAACGGCTTTAATGCTTGGAATTTATGGCCATTTTTATTTCTTTAA
Cbei_PN15	Cbei_3202-3203	3736067	3736275	209	+	30	149	120	ATGGGATCTTCTCAATACAATAGAAATAAGAATGATAAGAGCAATGTTGATAAGATGAAAGGCAAGAATAATCGTGATAAAGGCAACAATCAAGTTGGCTCAACAGATAATGGAAAATAA
Cbei_PN16	Cbei_3285-3286	3828913	3829216	304	-	20	190	171	ATGGGTAACTTAATGAAAATCAATATATATGCTGAAAAAAAGAAAAAGATTGGAAAAGTTATAAAAATTAACAAGTTAGAAGAAACTATTTTAACTTATAATAACTGGCTAAAGAAGAATAATAGAGAGGATAGAATAGAGAGCTATGAGGAATTTTTACAAGCTCAATAA
Cbei_PN17	Cbei_3362-3363	3911084	3911423	340	N.A.	N.A.	N.A.	N.A.	N.A.
Cbei_PN18	Cbei_3591-3592	4143197	4143648	452	N.A.	N.A.	N.A.	N.A.	N.A.
Cbei_PN19	Cbei_4206-4207	4849729	4850455	727	N.A.	N.A.	N.A.	N.A.	N.A.
Cbei_PN20	Cbei_4988-4989	5872000	5872413	414	-	170	313	144	ATGGATCATAGTCTATTAACAAGTGGTATGTTATTGCTTGCGTGTATAGTATTAAAGAATAATTATGTGGAATTGGAAATGAATTTTAGTAAAAACAATAAGAGTTTTAAAATAATTTTACAATCAAAAAAGAGTGCGGTATAA
Notes:	Non-annotated regions with significant transcriptional activities were tested for potential new genes with GeneMark (http://exon.gatech.edu/genemark/); Clostridium acetobutylicum has been chosen as the model species during the test since Clostridium beijerinckii was not included in the GeneMark database.
	ID: ID assigned for the query sequence; Two potential new genes have been predicted for the region at Cbei_PN4.
	Intergenic region: which two genes the query sequence is located between;
	from/to: where the query sequence starts/ends; that is, where the significant transcriptional activity starts/ends;
	Length: the length of the query sequence;
	Strand: the (+ or -) strand of the predicted potential new gene(if there is one);
	LeftEnd: the left boundary of the predicted new gene transcript (the number refers to "Length")
	RightEnd: the right boundary of the predicted new gene transcript (the number refers to "Length")
