# Supplementary material for: Single-nucleotide resolution analysis of the transcriptome structure of Clostridium beijerinckii NCIMB 8052 using RNA-Seq
Source: BMC Genomics. 2011 Sep 30;12:479. doi: 10.1186/1471-2164-12-479 (PMC3271303; doi:10.1186/1471-2164-12-479)
Supplement: Additional file 11 — Putative silent genes over all the six sampling time points. [file 1471-2164-12-479-S11.XLS]

## Sheet: silent genes
Table S7 Putative silent genes over all the six sampling time points.
Gene ID	strand	from	to	Description
Cbei_0541	+	651641	652087	putative PTS IIA-like nitrogen-regulatory protein PtsN
Cbei_0605	+	720900	721952	binding-protein-dependent transport systems inner membrane component
Cbei_0724	-	870225	871526	transposase IS116/IS110/IS902 family protein
Cbei_0746	-	900989	902290	transposase IS116/IS110/IS902 family protein
Cbei_0879	-	1073559	1074056	hypothetical protein
Cbei_0901	+	1088382	1088561	hypothetical protein
Cbei_0904	+	1089740	1089922	hypothetical protein
Cbei_0905	+	1089953	1090390	hypothetical protein
Cbei_0913	+	1096242	1096733	hypothetical protein
Cbei_0928	+	1108843	1109058	hypothetical protein
Cbei_1347	-	1585994	1586194	hypothetical protein
Cbei_1354	+	1596636	1597271	hypothetical protein
Cbei_1358	+	1599758	1600015	helix-turn-helix domain-containing protein
Cbei_1359	+	1600027	1600443	hypothetical protein
Cbei_1363	+	1603061	1603216	hypothetical protein
Cbei_1367	+	1605526	1606107	hypothetical protein
Cbei_1369	+	1611921	1612217	hypothetical protein
Cbei_1374	+	1616737	1617120	hypothetical protein
Cbei_1376	+	1618237	1618506	UviB-like protein
Cbei_1459	+	1720482	1720787	methyl-accepting chemotaxis sensory transducer
Cbei_1473	-	1736012	1737469	transposase
Cbei_1677	+	1954992	1955183	hypothetical protein
Cbei_1685	+	1960369	1960833	hypothetical protein
Cbei_1686	+	1960863	1961246	hypothetical protein
Cbei_1956	+	2265316	2265792	hypothetical protein
Cbei_2026	+	2355110	2355454	hypothetical protein
Cbei_2033	+	2363214	2363573	hypothetical protein
Cbei_2037	+	2366809	2367816	electron transfer flavoprotein, alpha/beta-subunit-like protein
Cbei_2046	-	2381227	2382684	transposase
Cbei_2195	+	2564818	2565648	phosphotransferase system PTS, sorbose-specific IIC subunit
Cbei_2197	+	2566540	2567043	PTS system sorbose subfamily IIB component
Cbei_2216	+	2583863	2584060	hypothetical protein
Cbei_2256	+	2618223	2618381	hypothetical protein
Cbei_2257	+	2618457	2618846	hypothetical protein
Cbei_2261	-	2623472	2624074	lytic transglycosylase, catalytic
Cbei_2266	+	2629982	2630179	hypothetical protein
Cbei_2268	+	2630786	2632135	phage replisome organizer, putative
Cbei_2281	+	2642515	2643288	oxidoreductase FAD/NAD(P)-binding subunit
Cbei_2285	+	2647468	2647680	hypothetical protein
Cbei_2300	+	2660928	2661170	hypothetical protein
Cbei_2507	-	2908129	2909586	transposase
Cbei_2523	+	2929041	2929889	nitrite and sulphite reductase 4Fe-4S region
Cbei_2615	-	3040338	3040586	hypothetical protein
Cbei_2616	-	3040831	3041193	hypothetical protein
Cbei_2618	-	3042003	3042245	hypothetical protein
Cbei_2629	-	3051627	3051920	hypothetical protein
Cbei_2709	-	3144770	3145093	phosphotransferase system PTS, lactose/cellobiose-specific IIA subunit
Cbei_2861	-	3331118	3332575	transposase
Cbei_2879	-	3359361	3360818	transposase
Cbei_2896	+	3381685	3383142	transposase
Cbei_2967	-	3472057	3472596	hypothetical protein
Cbei_2969	-	3473210	3474037	polyprenyl synthetase
Cbei_2989	-	3493426	3493734	NADH-ubiquinone oxidoreductase, chain 4L
Cbei_2993	-	3495926	3497038	NADH dehydrogenase subunit D
Cbei_2995	-	3497487	3497996	NADH-quinone oxidoreductase, B subunit
Cbei_3055	-	3565310	3566371	ApbE family lipoprotein
Cbei_3228	-	3766898	3767233	hypothetical protein
Cbei_3360	-	3908615	3909304	cyclic nucleotide-binding protein
Cbei_3441	-	3988035	3989492	transposase
Cbei_3450	+	3996771	3997307	transposase (21)
Cbei_3451	+	3997327	3997833	transposase related protein (20)
Cbei_3641	-	4191337	4192638	transposase IS116/IS110/IS902 family protein
Cbei_3670	-	4221632	4222546	RNA-directed DNA polymerase (Reverse transcriptase)
Cbei_3764	-	4321918	4323291	sugar (glycoside-Pentoside-hexuronide) transporter
Cbei_3777	-	4339344	4339688	putative small multidrug resistance transmembrane protein
Cbei_3778	-	4339859	4340554	glycosyl transferase family protein
Cbei_3795	-	4358627	4359196	4Fe-4S ferredoxin iron-sulfur binding domain-containing protein
Cbei_3861	+	4431780	4432403	TetR family transcriptional regulator
Cbei_3874	-	4452809	4453231	PTS system mannose/fructose/sorbose family IIA subunit
Cbei_3985	+	4575141	4576598	transposase
Cbei_4018	-	4616032	4616535	putative CheW protein
Cbei_4048	-	4652788	4653066	microcompartments protein
Cbei_4109	+	4721061	4721369	pyridoxamine 5'-phosphate oxidase-related, FMN-binding
Cbei_4502	+	5207491	5208585	transport system permease protein
Cbei_4503	+	5208595	5209386	ABC transporter related
Cbei_4967	-	5845209	5846225	monosaccharide-transporting ATPase
Cbei_4994	-	5877062	5878519	transposase
Cbei_4997	+	5880662	5880865	XRE family transcriptional regulator
