# Supplementary material for: Single-nucleotide resolution analysis of the transcriptome structure of Clostridium beijerinckii NCIMB 8052 using RNA-Seq
Source: BMC Genomics. 2011 Sep 30;12:479. doi: 10.1186/1471-2164-12-479 (PMC3271303; doi:10.1186/1471-2164-12-479)
Supplement: Additional file 12 — Putative housekeeping genes (HKGs). [file 1471-2164-12-479-S12.XLS]

## Sheet: HKGs
Table S8 Putative housekeeping genes (HKGs).
ID	strand	from	to	RPKM (2h)	RPKM (4.5h)	RPKM (10h)	RPKM (14h)	RPKM (17h)	RPKM (26.5h)	Mean	STDV	CV (%)	Description	Test for promoters	-10 box sequence	-35 box sequence
Cbei_3650	-	4199973	4200572	85.6227	104.831	93.5741	99.3748	104.479	79.9923	94.6456	10.1988	10.7758	TetR family transcriptional regulator		TTATATAAT	TTTAAT
Cbei_3187	-	3723713	3724411	32.3382	33.555	33.3467	28.7852	23.8797	27.4317	29.8894	3.86685	12.9372	hypothetical protein		NA	NA
Cbei_2428	+	2811480	2812700	171.596	208.04	201.513	168.773	197.283	141.768	181.495	25.2693	13.9228	peptidase T		AAATAAAAT	TTTAAT
Cbei_1085	+	1296792	1297841	73.3909	67.3865	91.0999	83.837	90.0832	65.7671	78.5941	11.2525	14.3173	putative galactoside ABC transporter		TTGTAAAAT	TTTACT
Cbei_4863	-	5694820	5697645	25.602	32.1614	30.3114	25.252	31.5016	21.8758	27.784	4.13396	14.8789	excinuclease ABC subunit A		NA	NA
Cbei_1214	+	1437313	1438710	32.6138	37.7494	36.1342	40.4432	28.7352	27.6513	33.8878	5.099	15.0467	MiaB-like tRNA modifying enzyme YliG		TGTTATAAT	TTGTAA
Cbei_0826	+	1005121	1005561	185.613	179.325	142.694	147.599	134.494	191.817	163.59	24.7721	15.1428	hypothetical protein		GTATAAAAT	TTCTAA
Cbei_0436	+	528599	530101	17.0904	14.6171	16.2047	13.3871	11.1057	16.2971	14.7837	2.24215	15.1664	integral membrane sensor signal transduction histidine kinase		NA	NA
Cbei_1765	+	2044352	2045122	99.671	95.0672	95.0034	112.305	125.183	80.7138	101.324	15.469	15.2669	ABC transporter related		NA	NA
Cbei_3126	-	3656842	3657525	96.8888	88.9277	77.1238	114.577	89.2078	77.6684	90.7323	13.9134	15.3346	membrane -like protein		NA	NA
Cbei_0381	+	465807	466961	55.5991	65.9989	53.3272	66.7502	55.3988	42.7059	56.63	8.91696	15.746	ABC-type sugar transport system periplasmic component-like protein		NA	NA
Cbei_5079	-	5977291	5978628	60.6014	63.5458	46.7078	52.7083	74.602	62.9162	60.1802	9.63655	16.0128	replicative DNA helicase		TTCTATCAT	TTGTAT
Cbei_2186	+	2553257	2554969	48.7344	59.9268	42.6545	51.1342	62.06	65.6007	55.0185	8.86683	16.1161	methyl-accepting chemotaxis sensory transducer		TGGTATAAT	TTAAAT
Cbei_0272	+	327671	328876	7.98719	10.5995	11.2197	12.6798	9.22714	9.08888	10.1337	1.69706	16.7467	dipeptidyl aminopeptidase/acylaminoacyl-peptidase related protein		NA	NA
Cbei_1156	+	1375261	1375611	254.795	291.127	221.532	313.66	323.059	218.558	270.455	45.592	16.8575	hypothetical protein		ATATAGAAT	TTGAAT
Cbei_2407	+	2782201	2783268	21.0449	13.726	15.2033	21.1947	17.0531	17.9402	17.6937	3.02997	17.1246	hypothetical protein		AAGTAATTT	TACATA
Cbei_3693	-	4247703	4248431	84.4481	81.6152	93.0524	75.8098	120.591	93.4633	91.4966	15.787	17.2542	ABC transporter related		NA	NA
Cbei_2078	+	2420319	2421788	10.9213	11.9668	7.36379	9.60418	9.46252	11.9305	10.2082	1.76518	17.2918	putative nicotinate phosphoribosyltransferase		NA	NA
Cbei_4076	-	4680080	4680979	146.082	91.2138	126.449	127.022	142.479	99.6737	122.153	22.3179	18.2704	ribokinase		TAGTATTAT	TATATT
Cbei_2639	-	3060317	3061744	13.491	16.4251	15.1607	10.5677	14.0528	18.6064	14.7173	2.73506	18.584	hypothetical protein		NA	NA
Cbei_1005	+	1203182	1204078	15.5591	15.4275	21.1186	14.0196	12.4057	15.8043	15.7224	2.93731	18.6823	dihydroorotate dehydrogenase 1B		NA	NA
Cbei_1823	+	2108410	2109279	271.286	381.795	326.443	339.781	222.388	279.85	303.591	56.8312	18.7197	methionine aminopeptidase, type I		AACTAAAAT	CTGAAT
Cbei_0825	+	1003129	1004940	89.4265	59.1768	71.8266	63.5718	84.442	95.4244	77.3114	14.6522	18.9522	GTP-binding protein LepA		TGTTATAAT	TTGATA
Cbei_2561	+	2968945	2969550	436.732	373.693	467.466	364.788	256.897	361.852	376.905	72.8919	19.3396	LexA repressor		AGTTAATAT	TTTAAT
Cbei_0319	+	385287	385868	73.1912	65.287	65.0974	38.8934	61.2482	68.4038	62.0202	12.0094	19.3637	hypothetical protein		TATTATTAT	TTGTAA
Cbei_1743	+	2016550	2017329	14.8742	12.379	12.999	9.6735	11.9364	8.43168	11.7156	2.32667	19.8595	hypothetical protein		AATTATAAT	TTTAGG
Cbei_0429	+	518230	520458	13.2333	10.5226	13.9539	11.2836	18.222	13.2773	13.4155	2.69662	20.1008	RecD/TraA family helicase		TTTTAATTT	TTAAAT
Cbei_0773	+	941066	942841	55.5631	34.6674	41.243	45.3173	61.5294	49.564	47.9807	9.72936	20.2776	pepF/M3 family oligoendopeptidase		TTATATAAT	TTAACT
Cbei_0801	+	969879	972482	43.6991	35.0383	38.8123	24.1466	32.3924	29.387	33.9126	6.9169	20.3963	DNA polymerase I		ATGTATACT	TTCATT
Cbei_0634	+	756504	756974	297.771	197.284	306.97	241.65	217.912	193.004	242.432	49.6202	20.4677	SsrA-binding protein		NA	NA
Cbei_4456	-	5147457	5148530	133.257	76.9821	144.599	107.099	110.865	127.506	116.718	23.9709	20.5374	regulatory protein GntR, HTH		AAGTATATT	TTAAAA
Cbei_1453	-	1708917	1709783	81.4749	86.705	100.756	67.9592	54.5487	73.3274	77.4619	15.9787	20.6277	YodP		AAATAATAT	TTGTTT
Cbei_2405	+	2776527	2780840	61.7757	50.2917	80.295	81.0463	92.8617	70.1272	72.7329	15.2442	20.9591	putative CoA-substrate-specific enzyme activase		NA	NA
Cbei_0494	+	594495	597392	89.7443	82.9584	66.3008	56.412	91.696	59.3825	74.4157	15.6367	21.0126	penicillin-binding protein, transpeptidase		NA	NA
Cbei_3984	-	4573537	4574970	25.9734	26.579	26.4203	21.7719	34.9203	18.8445	25.7516	5.45513	21.1837	glycoside hydrolase family protein		TGGTAAAAT	ATAACT
Cbei_0492	+	593149	593997	55.3673	61.0548	53.4226	38.8277	71.1279	72.0417	58.6403	12.4245	21.1877	rod shape-determining protein MreC		NA	NA
Cbei_1153	+	1372218	1372862	47.5239	45.4554	44.1382	52.6678	41.6938	25.6271	42.851	9.21573	21.5064	ribulose-phosphate 3-epimerase		NA	NA
Cbei_0240	+	274105	275241	28.2397	25.786	40.462	35.039	33.1783	45.8243	34.7549	7.49075	21.5531	cystathionine gamma-synthase		NA	NA
Cbei_5077	-	5975900	5976700	198.664	204.292	289.426	235.958	203.804	149.999	213.69	46.2606	21.6484	pyrroline-5-carboxylate reductase		TTTTATCAT	TTGTTA
Cbei_4786	-	5596710	5597294	28.1018	28.4667	45.4578	29.6941	34.43	42.5706	34.7868	7.55189	21.709	signal peptidase I		ACTTAAAAA	TTAATT
Cbei_1216	+	1439456	1440541	267.985	165.617	181.277	179.377	270.821	233.004	216.347	47.0775	21.7602	recombinase A		ATTTATAAT	TTGACT
Cbei_3628	-	4176734	4177222	19.6985	17.3474	16.6024	9.94385	16.3088	20.1441	16.6742	3.66267	21.9661	DNA binding domain-containing protein		TAGTAAAAT	TTGCCT
Cbei_1804	+	2085778	2087223	16.7574	16.545	12.5016	11.1783	14.5705	9.28846	13.4735	3.00495	22.3026	integral membrane sensor signal transduction histidine kinase		NA	NA
Cbei_1764	+	2043294	2044352	75.7587	52.602	93.5966	90.2494	62.3822	64.1041	73.1155	16.3539	22.3671	inner-membrane translocator		NA	NA
Cbei_4919	-	5787639	5788460	32.9679	42.8011	34.3706	54.749	50.7661	56.095	45.2916	10.1338	22.3746	nitroreductase		TTTAAGTAT	TTAAAT
Cbei_3303	-	3845151	3846938	7.18311	4.91925	6.05412	4.21998	7.77959	7.00502	6.19351	1.39223	22.4788	diguanylate cyclase/phosphodiesterase		NA	NA
Cbei_1108	+	1322274	1322738	142.981	139.385	205.865	128.226	218.012	192.508	171.163	38.7359	22.631	ferric uptake regulator family protein		NA	NA
Cbei_0944	+	1122593	1124557	9.80412	11.9762	8.59371	7.67972	14.1954	10.0631	10.3854	2.36725	22.7941	hypothetical protein		NA	NA
Cbei_0576	+	686755	688002	30.8736	23.4926	30.3579	40.0107	44.583	30.6585	33.3294	7.61632	22.8517	MgtE intracellular region		AACTATAAT	TGGAGG
Cbei_3207	-	3746059	3747201	86.1096	50.4463	79.5837	59.412	96.6108	85.9889	76.3585	17.7032	23.1842	cell wall binding repeat-containing protein		TGGTATAAC	TTGATT
Cbei_0084	+	108177	109598	14.1801	10.309	19.2846	17.074	12.26	12.7444	14.3087	3.31859	23.1928	integral membrane sensor signal transduction histidine kinase		NA	NA
Cbei_2284	-	2645460	2647094	34.0658	40.7175	39.9005	22.0078	26.6344	39.5005	33.8044	7.84899	23.2188	hydroxylamine reductase		GGATATATT	TTTACA
Cbei_1143	+	1360235	1361419	139.634	139.773	81.4522	90.926	148.842	129.006	121.605	28.3026	23.2741	bifunctional phosphopantothenoylcysteine decarboxylase/phosphopantothenate synthase		NA	NA
Cbei_0434	+	526278	527252	131.727	82.7941	81.38	78.1447	96.2518	75.6828	90.9968	21.1945	23.2915	peptide chain release factor 2		GGTTAAACT	TTGAAC
Cbei_4195	-	4832641	4832805	56.0439	44.0669	35.8639	41.4612	30.5737	55.1824	43.8653	10.2265	23.3134	hypothetical protein		NA	NA
Cbei_0440	+	534155	535111	22.2333	16.2167	17.0044	15.7687	23.721	12.5991	17.9239	4.21747	23.5299	oxidoreductase domain-containing protein		NA	NA
Cbei_1555	+	1832877	1833032	7134.67	7240.22	6770.8	6658.38	3629.65	8230.91	6610.77	1562.72	23.639	hypothetical protein		NA	NA
Cbei_2366	+	2733071	2733673	37.2736	33.1274	59.1802	53.9449	36.9085	42.9237	43.893	10.4324	23.7678	NUDIX hydrolase		GAATATAAT	TTGTTT
Cbei_4743	-	5528312	5529403	245.852	192.308	231.695	190.645	127.38	152.319	190.033	45.1768	23.7731	hypothetical protein		TAATAAAAT	TGGAAC
Cbei_4495	-	5200525	5202081	14.4354	11.2982	18.9103	17.7689	17.8676	10.5599	15.1401	3.59999	23.7779	integral membrane sensor signal transduction histidine kinase		NA	NA
Cbei_0357	+	430876	431355	12.3083	12.2161	12.6289	15.0208	17.3874	21.283	15.1407	3.62421	23.9368	phosphodiesterase		NA	NA
Cbei_2425	+	2807001	2808734	14.8136	10.1449	10.9246	15.9551	15.2094	8.84986	12.6496	3.02818	23.9389	hypothetical protein		NA	NA
Cbei_3005	-	3507101	3508249	6.29688	5.23943	4.71052	6.85873	9.16835	6.67783	6.49196	1.55644	23.9749	ROK family protein		AGGTATAAT	TTTAAT
Cbei_2816	-	3278364	3279257	35.7719	40.0536	45.1637	32.1844	37.591	20.4184	35.1972	8.44355	23.9893	transcription activator, effector binding		GATTAATAT	TTACCA
Cbei_4455	-	5146635	5147321	31.9683	23.3867	29.4123	23.1864	31.9098	43.0789	30.4904	7.31633	23.9955	L-ribulose-5-phosphate 4-epimerase		GTTTATCTT	TCTAAA
Cbei_2933	-	3439204	3439821	78.9031	74.4512	74.4422	60.6122	40.8144	50.9867	63.3683	15.2077	23.9989	diguanylate cyclase		AATTATACT	TTTATA
Cbei_1032	+	1235558	1236394	95.7501	69.2627	75.9156	72.8791	87.4369	43.8971	74.1902	17.8154	24.0132	RNA-binding S1 domain-containing protein		AGTTAATTT	TTGAGG
Cbei_1186	+	1406206	1408299	33.8361	20.4232	28.518	18.2728	28.183	21.0848	25.053	6.03486	24.0884	DNA topoisomerase I		NA	NA
Cbei_5068	+	5965373	5966371	47.8253	31.6177	38.9359	25.7469	38.9867	26.8598	34.9954	8.47579	24.2197	primosome, DnaD subunit		TTTTATAAT	TTATTA
Cbei_4458	-	5150759	5152528	4.83744	9.93855	7.64461	8.52579	7.85871	6.01111	7.46937	1.81377	24.2827	histidine kinase internal region		NA	NA
Cbei_3276	-	3814787	3816193	83.1885	58.4013	75.9349	79.1297	69.5462	39.1081	67.5515	16.4048	24.2848	amino acid permease-associated region		TTTTATAAT	TTAATA
Cbei_0207	+	235604	236428	15.8272	35.5378	33.4584	27.5595	31.0683	32.454	29.3175	7.12489	24.3025	2-amino-4-hydroxy-6- hydroxymethyldihydropteridine pyrophosphokinase		NA	NA
Cbei_3144	+	3672696	3673274	268.846	284.511	415.167	227.446	276.629	398.162	311.794	76.27	24.4617	TetR family transcriptional regulator		TTGTATTAT	TTGACT
Cbei_2635	-	3055561	3058167	11.0354	10.4964	9.27323	11.577	17.0739	9.83297	11.5482	2.82917	24.4989	hypothetical protein		NA	NA
Cbei_1784	+	2067546	2068859	38.9994	37.3364	60.3023	37.414	38.1093	31.5322	40.6156	9.99974	24.6204	FolC bifunctional protein		AGATATAAT	TTAATT
Cbei_4102	-	4712576	4713982	18.2564	10.1133	15.387	16.0881	9.88622	16.7651	14.416	3.55073	24.6305	integral membrane sensor signal transduction histidine kinase		NA	NA
Cbei_1828	+	2115027	2116808	21.6219	31.5673	38.4719	23.9937	34.3455	41.5484	31.9248	7.88055	24.6848	bifunctional homocysteine S-methyltransferase/5,10-methylenetetrahydrofolate reductase protein		NA	NA
Cbei_2925	-	3426732	3428306	134.822	129.263	201.215	157.071	225.408	133.158	163.489	40.5256	24.7879	DEAD/DEAH box helicase domain-containing protein		NA	NA
Cbei_1528	+	1803311	1804045	7.92155	9.4139	7.36379	13.6877	9.74009	7.93381	9.34347	2.32217	24.8535	hypothetical protein		NA	NA
Cbei_4717	+	5487519	5489402	2464.31	2030.92	1895.02	1256.43	1696.14	1368.1	1785.15	446.123	24.9907	cell wall binding repeat-containing protein		TTTTATATT	TTGTTA
Cbei_2878	-	3357710	3358579	22.1438	10.1099	15.5528	15.8038	20.3799	18.7138	17.1173	4.28335	25.0235	hypothetical protein		NA	NA
Cbei_1154	+	1372867	1373502	47.456	39.4604	51.741	59.055	30.6193	33.9406	43.712	10.9441	25.0368	thiamine pyrophosphokinase		NA	NA
Cbei_3707	-	4263722	4264819	8.77281	8.01058	7.39397	9.16251	5.06736	4.99143	7.23311	1.81324	25.0686	diguanylate cyclase		NA	NA
Cbei_0836	+	1017541	1018839	19.7743	18.5377	24.9995	15.4895	14.9914	12.4097	17.7004	4.43838	25.0751	MiaB-like tRNA modifying enzyme		ATCTAACAA	GTGACA
Cbei_0075	+	97459	98541	276.831	580.888	474.071	467.877	567.151	380.109	457.821	115.118	25.1447	phosphoserine aminotransferase		TGTTATAAT	TTGTTA
Cbei_2460	+	2845752	2848697	32.5227	30.4665	50.7434	26.261	43.1494	33.2283	36.0619	9.09616	25.2237	diguanylate cyclase/phosphodiesterase with PAS/PAC and GAF sensor(s)		TGGTAAAAT	TTGAAA
Cbei_3248	-	3787266	3787958	23.1663	16.9228	23.4302	29.0345	20.7143	13.7924	21.1768	5.35945	25.3082	hypothetical protein		NA	NA
Cbei_2478	+	2871011	2872291	98.3224	112.606	103.403	49.8964	104.301	120.159	98.1146	24.8485	25.326	hypothetical protein		TATTAAAAT	ATAAAA
Cbei_0482	-	582547	583197	194.328	161.23	188.006	276.881	277.828	305.925	234.033	59.8626	25.5787	phage shock protein A, PspA		NA	NA
Cbei_2382	+	2747599	2748768	2.74432	5.01175	4.62597	4.29933	4.75552	6.45804	4.64916	1.19718	25.7505	monosaccharide-transporting ATPase		NA	NA
Cbei_1748	+	2020842	2021270	110.571	89.118	74.2678	95.2107	51.8784	111.707	88.7922	22.8661	25.7524	BadM/Rrf2 family transcriptional regulator		TAATATAAT	TTGATT
Cbei_5043	+	5938004	5938879	10.9961	13.3875	15.4463	8.61339	17.5303	10.761	12.7891	3.30644	25.8536	inner-membrane translocator		NA	NA
Cbei_0592	+	704537	706033	142.99	97.9249	73.2015	80.9808	121.191	128.537	107.471	27.7881	25.8564	VanW family protein		NA	NA
Cbei_2948	-	3455756	3456301	23.5227	15.6796	23.7907	30.4638	20.9922	15.6856	21.6891	5.611	25.8701	membrane-bound metal-dependent hydrolase		CAATATAAT	TTTCTA
Cbei_4927	-	5798447	5799355	86.1407	83.3009	88.6384	114.697	155.84	104.491	105.518	27.4649	26.0286	D-isomer specific 2-hydroxyacid dehydrogenase, NAD-binding		ATTTATAAG	TTGCTA
Cbei_1585	+	1864754	1865482	83.3324	64.3484	76.9167	44.8511	69.2506	42.8624	63.5936	16.6178	26.1313	hypothetical protein		NA	NA
Cbei_1767	+	2046110	2047273	71.72	46.7823	44.3902	34.572	63.0646	48.8294	51.5598	13.4838	26.1518	extracellular ligand-binding receptor		TCTTATTTT	TTGAGT
Cbei_4334	+	4997975	4998646	33.4464	73.4131	68.4602	67.369	78.6572	83.1876	67.4223	17.698	26.2495	ABC transporter related		NA	NA
Cbei_4416	-	5092149	5092712	39.851	67.3014	54.8276	43.8806	31.174	49.416	47.7418	12.5479	26.2829	metal dependent phosphohydrolase		TGAAATTAT	TTAACA
Cbei_3815	+	4379769	4380479	26.3732	36.0677	34.2556	16.8853	30.8848	22.5904	27.8428	7.31901	26.2869	GntR family transcriptional regulator		CAGTATATT	TTTATA
Cbei_4934	-	5807365	5808756	4.61329	4.21246	3.88821	1.80683	3.9971	3.93721	3.74252	0.984877	26.3159	putrescine--2-oxoglutarate aminotransferase		ACGTATACT	TTGCAT
Cbei_1157	+	1375625	1377265	342.282	255.918	255.37	262.883	247.604	136.361	250.07	65.8259	26.323	Dak phosphatase		NA	NA
Cbei_3370	-	3920232	3920867	10.097	13.8296	7.48883	13.7619	8.74837	14.523	11.4081	3.00867	26.373	hypothetical protein		NA	NA
Cbei_2833	-	3299844	3301736	200.962	151.08	227.15	100.976	195.714	153.823	171.618	45.2863	26.3879	PTS system, beta-glucoside-specific IIABC subunit		NA	NA
Cbei_0109	+	148303	149700	4.59349	6.29157	5.80728	7.19631	9.94986	7.05656	6.81584	1.80309	26.4544	sugar transporter		NA	NA
Cbei_4602	-	5330402	5331235	166.266	80.855	139.528	130.199	120.086	184.001	136.822	36.2116	26.4661	RelA/SpoT domain-containing protein		NA	NA
Cbei_2409	+	2784308	2785168	7.45842	10.2156	9.42924	5.60861	7.92698	5.0923	7.62186	2.02809	26.6088	hypothetical protein		NA	NA
Cbei_4316	-	4970836	4972029	130.765	197.357	89.3602	114.395	141.289	134.362	134.588	35.9245	26.6922	aminotransferase, class I and II		NA	NA
Cbei_1463	+	1724073	1726019	16.1614	21.0818	9.56271	18.085	13.6599	12.9485	15.2499	4.0755	26.7248	Fis family GAF modulated sigma54 specific transcriptional regulator		AGATATAAT	TTTAAT
Cbei_1553	+	1828656	1830497	22.6607	36.6086	24.0746	24.2863	22.6546	16.662	24.4911	6.55848	26.779	multi-sensor signal transduction histidine kinase		NA	NA
Cbei_4159	-	4785663	4788131	7.80279	4.74989	7.67247	5.09338	9.01412	5.32743	6.61001	1.77406	26.839	regulatory protein, LuxR		NA	NA
Cbei_4566	-	5285721	5287118	15.0973	10.486	19.3576	8.99538	15.8932	14.1027	13.9887	3.76555	26.9185	Beta-glucosidase		GCGTTAAAT	TTTAAA
Cbei_4856	-	5685545	5686897	30.8507	38.456	26.2685	20.919	41.0409	23.6345	30.1949	8.13401	26.9383	protein of unknown function UPF0052 and CofD		NA	NA
Cbei_2609	-	3034987	3035829	62.0079	105.45	126.439	78.407	99.2669	69.5205	90.1818	24.4521	27.1142	pantoate--beta-alanine ligase		NA	NA
Cbei_1386	+	1630626	1631807	53.315	42.1674	63.3734	37.904	49.4261	28.0305	45.7027	12.4072	27.1476	amidohydrolase		AATTAAAAT	TTTAAA
Cbei_5071	+	5969563	5970807	28.369	25.9041	47.0377	35.4203	31.2833	22.703	31.7862	8.65852	27.2398	hypothetical protein		GGGTAAAAT	TTCAGT
Cbei_4120	-	4737050	4737640	38.0304	29.7652	54.9481	44.5996	30.0008	29.675	37.8365	10.3125	27.2554	glutamine amidotransferase of anthranilate synthase		ATATATACT	TTAAAT
Cbei_1766	+	2045115	2045828	135.03	177.993	220.033	217.366	126.501	119.99	166.152	45.4708	27.367	ABC transporter related		NA	NA
Cbei_1433	+	1682137	1682775	26.732	21.3505	29.6453	27.5521	17.4146	13.9288	22.7705	6.24015	27.4045	hypothetical protein		NA	NA
Cbei_3415	-	3966396	3966815	51.0678	27.0849	38.6599	55.8913	30.8226	40.2258	40.6254	11.1853	27.5328	GCN5-related N-acetyltransferase		ATTTATTTT	ATGAAA
Cbei_4475	-	5174083	5175864	16.2164	14.2809	23.5893	18.3482	21.648	10.547	17.4383	4.80284	27.5419	ATP-dependent DNA helicase RecQ		AAATAAAAT	TTGTAA
Cbei_3082	-	3598419	3598772	32.6527	24.8464	14.2699	29.2719	36.3596	29.4775	27.813	7.66266	27.5506	HxlR family transcriptional regulator		TGGTATCAT	TTCTAT
Cbei_5054	+	5947221	5949095	269.015	146.672	216.245	121.244	206.653	183.142	190.495	52.6494	27.6382	carbon-monoxide dehydrogenase, catalytic subunit		NA	NA
Cbei_0562	+	672996	674036	19.8223	25.3476	15.5976	31.4087	31.7126	20.006	23.9825	6.63614	27.6708	NADH:flavin oxidoreductase/NADH oxidase		NA	NA
Cbei_2795	-	3250427	3251968	13.3265	13.0305	19.3049	18.8117	27.0861	19.6761	18.5393	5.14822	27.7692	hypothetical protein		TGTTAAATT	TTCTAA
Cbei_4315	-	4969048	4970430	39.4682	63.5981	48.1101	30.916	62.3582	40.4209	47.4786	13.1904	27.7819	transposase, IS4 family protein		NA	NA
Cbei_1732	+	2004139	2005653	20.3177	12.4887	16.91	23.6182	16.1594	27.3583	19.4754	5.4112	27.7848	integral membrane sensor signal transduction histidine kinase		NA	NA
Cbei_3156	-	3687596	3690577	10.7674	15.731	10.757	7.11855	9.91388	8.68465	10.4954	2.91803	27.8028	type III restriction protein, res subunit		GGATTTAAT	TATATA
Cbei_3254	-	3791706	3792251	17.642	26.8486	31.6548	13.8193	25.544	23.8764	23.2309	6.47506	27.8726	hypothetical protein		NA	NA
Cbei_1892	+	2187680	2188711	30.4491	25.7202	13.1114	24.2087	33.2472	31.4107	26.3579	7.35156	27.8913	hypothetical protein		ATTTAAGTT	TTTAAT
Cbei_0818	+	994048	996567	29.815	21.1746	18.1845	35.7838	19.7683	22.1834	24.4849	6.84502	27.9561	E1-E2 ATPase-associated domain-containing protein		ACGTATAAT	TTGCCT
Cbei_1479	+	1743656	1744414	156.524	154.255	320.655	232.093	257.746	236.785	226.343	63.3945	28.0082	RpiR family transcriptional regulator		TGGTATAAT	TTTTTT
Cbei_1179	+	1399771	1400490	70.163	31.7619	41.6453	41.8719	57.958	48.5946	48.6658	13.6357	28.0191	tRNA (guanine-N(1)-)-methyltransferase		NA	NA
Cbei_0845	+	1025504	1026400	85.909	70.8182	117.902	55.8539	79.0244	62.5492	78.6761	22.0625	28.0422	GTP-binding protein Era		AGTTAAGCT	TTGTAA
Cbei_4389	-	5062101	5063897	33.9489	47.3146	35.0183	25.1931	34.0588	20.739	32.7121	9.1846	28.0771	cell wall binding repeat-containing protein		NA	NA
Cbei_3284	-	3826389	3827531	44.2721	26.2663	47.3524	41.8085	55.9804	28.3476	40.6712	11.4249	28.0909	hypothetical protein		AGATATAAT	TTTATA
Cbei_3203	-	3736629	3740969	51.4604	23.6387	53.9701	33.0249	49.4062	49.3123	43.4688	12.2135	28.0972	DNA polymerase III, alpha subunit		TGTTAAGCT	TTATAT
Cbei_3004	-	3506314	3507096	15.1453	29.5559	31.1056	18.6733	27.7606	19.5985	23.6399	6.64643	28.1153	prolipoprotein diacylglyceryl transferase		NA	NA
Cbei_4882	-	5715678	5716859	212.753	246.059	179.894	106.392	162.4	144.876	175.396	49.5398	28.2446	glutamine--scyllo-inositol transaminase		TACTAAAAT	TTTAAT
Cbei_3952	-	4530638	4531369	43.1622	37.3827	46.7299	26.2506	21.3843	32.5042	34.569	9.76672	28.2528	hypothetical protein		CTATATACT	TTTCTT
Cbei_4861	-	5692639	5693859	28.9266	41.6849	60.0489	41.1975	36.9412	29.8044	39.7673	11.3299	28.4906	cell cycle protein		CTTTACAAT	TTGTAA
Cbei_3253	+	3790923	3791570	44.5951	27.147	54.2909	41.0905	42.8173	24.922	39.1438	11.159	28.5077	CRP/FNR family transcriptional regulator		TGTTACAAT	TTGAAA
Cbei_0014	+	22434	26171	6.01283	5.4904	7.96365	5.11365	8.85153	4.16005	6.26535	1.78861	28.5476	recombination helicase AddA		NA	NA
Cbei_4931	-	5803848	5804792	89.2922	86.498	65.5595	34.209	81.5655	84.1943	73.5531	20.998	28.5481	binding-protein-dependent transport systems inner membrane component		NA	NA
Cbei_4302	-	4955939	4957135	307.834	324.621	170.043	220.54	359.403	392.564	295.834	84.6911	28.6279	flagellar motor switch protein		NA	NA
Cbei_1083	+	1295074	1295916	58.6561	82.0785	132.003	129.525	120.124	132.73	109.186	31.2933	28.6605	Ig domain-containing protein		TGGTATAAT	TTTAAA
Cbei_2491	+	2886555	2888909	10.9073	14.9395	23.1664	20.2918	23.6262	14.8942	17.9709	5.15579	28.6897	diguanylate cyclase/phosphodiesterase with PAS/PAC and GAF sensor(s)		NA	NA
Cbei_0752	+	909619	910455	67.2603	59.4081	68.9319	48.1186	26.59	55.8929	54.367	15.5995	28.6929	transcriptional antiterminator, BglG		NA	NA
Cbei_4782	-	5590654	5592828	27.8126	17.5238	24.2209	11.5637	24.3024	18.3241	20.6246	5.91834	28.6955	helicase, putative		TATTATTAT	TTTATT
Cbei_2946	+	3451485	3452861	9.32709	8.51669	3.93056	10.9591	8.08128	7.96019	8.12915	2.33464	28.7194	hypothetical protein		NA	NA
Cbei_1843	+	2133712	2134614	7.11152	12.9873	8.99067	15.3005	15.4041	10.9248	11.7865	3.38502	28.7195	1-phosphofructokinase		NA	NA
Cbei_3940	-	4521248	4521697	17.4099	26.0611	42.0963	33.5348	31.3231	25.2676	29.2821	8.41302	28.7309	GCN5-related N-acetyltransferase		ATATATGAT	TTGATT
Cbei_0469	-	566734	567195	91.8312	60.4989	64.4331	44.1324	47.1291	53.1451	60.195	17.3051	28.7484	hypothetical protein		ATGTATTAA	TTGCAT
Cbei_2926	-	3428432	3428623	499.243	947.565	1207.07	987.53	830.924	684.846	859.53	247.411	28.7844	cold-shock DNA-binding domain-containing protein		TTTAAAAAT	TTGACT
Cbei_3100	-	3619561	3623202	16.833	17.7104	14.118	8.00157	17.7521	10.5338	14.1581	4.09221	28.9035	B12-dependent methionine synthase		NA	NA
Cbei_1190	+	1411649	1412371	203.28	235.415	207.562	235.022	219.019	84.152	197.408	57.0804	28.9149	uridylate kinase		NA	NA
Cbei_1324	+	1560241	1560567	27.8863	43.5148	58.8135	37.2267	46.6216	64.0911	46.359	13.4338	28.9778	phosphoribosyl-ATP pyrophosphohydrolase		NA	NA
Cbei_2015	+	2341829	2344759	11.7289	7.26883	14.7728	11.1554	6.6441	11.2192	10.4649	3.03364	28.9888	exonuclease, RNase T and DNA polymerase III		NA	NA
Cbei_0863	+	1048695	1049711	35.2341	26.9836	49.4228	39.5691	61.3112	37.1624	41.6139	12.0641	28.9905	alanine racemase		TTATATAAA	TTAATT
Cbei_4099	-	4709047	4710639	77.3184	84.8335	54.9732	38.966	47.1057	60.7349	60.6553	17.5986	29.0141	EmrB/QacA family drug resistance transporter		NA	NA
Cbei_2394	+	2764482	2765210	74.1124	48.2613	57.5143	35.7888	83.9556	58.7804	59.7355	17.345	29.0364	ABC transporter related		NA	NA
Cbei_2430	+	2813821	2815578	31.0492	13.3419	20.0117	32.9053	26.902	28.6811	25.4819	7.42506	29.1386	helicase domain-containing protein		NA	NA
Cbei_2469	+	2860241	2861299	64.4393	68.2535	76.5604	27.3282	57.7938	54.6369	58.1687	16.9884	29.2054	cell wall binding repeat-containing protein		TTGTATAAA	TAAACA
Cbei_1327	+	1563880	1564479	318.873	349.675	206.212	179.299	403.82	338.628	299.418	87.701	29.2905	ATP-dependent Clp protease, proteolytic subunit ClpP		NA	NA
Cbei_1150	+	1368317	1369036	69.0333	83.3412	137.364	80.5301	90.4144	66.8632	87.9244	25.7939	29.3365	protein phosphatase 2C-like protein		NA	NA
Cbei_2611	-	3037056	3038045	58.8115	56.9395	103.254	123.401	98.9524	91.9116	88.8784	26.2042	29.4832	hypothetical protein		CTGTAAAAT	TTTATT
Cbei_0837	+	1018989	1019333	631.622	738.775	1046.5	502.633	619.508	520.503	676.59	200.302	29.6046	histidine triad (HIT) protein		GAATAAGAT	TTGATT
Cbei_2640	-	3061744	3062346	26.624	19.4486	13.4636	12.513	22.1451	15.948	18.357	5.43664	29.6161	hypothetical protein		NA	NA
Cbei_4223	-	4873362	4874009	19.9522	31.6715	25.3914	46.5761	41.5008	35.3194	33.4019	9.90843	29.6643	hypothetical protein		AATTAGAAT	TTTATA
Cbei_0201	+	228761	229981	109.816	70.8836	117.468	129.168	183.339	144.569	125.874	37.4568	29.7574	YbbR family protein		NA	NA
Cbei_3589	-	4138615	4139508	19.8254	13.118	17.7588	8.92761	21.7829	14.2389	15.9419	4.74498	29.7642	LysR family transcriptional regulator		ACCTATAAC	TTTATA
Cbei_1932	+	2230915	2232093	51.4535	42.2747	78.0411	83.197	96.0519	61.2612	68.7132	20.4774	29.8013	iron-containing alcohol dehydrogenase		TTTTACAAT	TTGCAA
Cbei_0496	+	598430	599089	90.293	96.0706	46.6886	57.06	94.194	58.7032	73.8349	22.0321	29.8397	septum formation inhibitor		CAGTATAAT	GTGAAA
Cbei_5062	-	5959354	5960619	392.37	333.421	327.821	194.401	258.011	181.243	281.211	84.0504	29.8887	UDP-N-acetylglucosamine 1-carboxyvinyltransferase		TTTTATAAT	TTTACA
Cbei_1703	+	1971347	1972546	25.5084	17.9821	19.4244	12.5755	24.4196	12.4349	18.7242	5.60118	29.9142	exodeoxyribonuclease VII large subunit		NA	NA
Cbei_4814	+	5629293	5632232	8.73701	8.58952	10.1252	5.1671	4.73126	6.3381	7.28137	2.18085	29.9511	multi-sensor hybrid histidine kinase		NA	NA
Cbei_1630	+	1911552	1912736	16.2936	24.4446	16.7472	12.7347	18.9378	10.1749	16.5555	4.96647	29.9989	hypothetical protein		AAGAATAAT	ATGTTT
