# Supplementary material for: Single-nucleotide resolution analysis of the transcriptome structure of Clostridium beijerinckii NCIMB 8052 using RNA-Seq
Source: BMC Genomics. 2011 Sep 30;12:479. doi: 10.1186/1471-2164-12-479 (PMC3271303; doi:10.1186/1471-2164-12-479)
Supplement: Additional file 13 — Transcription of the pseudogenes. [file 1471-2164-12-479-S13.XLS]

## Sheet: Sheet2
Table S9 Transcription of the pseudogenes.
Pseudogenes with significant transcription levels
Gene ID	strand	RPKM(2h)	RPKM(4.5h)	RPKM(10h)	RPKM(14h)	RPKM(17h)	RPKM(26.5h)	Mean
Cbei_1084	+	205.991	219.749	617.064	318.763	165.508	148.161	279.206
Cbei_1548	-	36.1518	66.0214	89.0036	805.58	145.899	163.037	217.616
Cbei_2472	+	14.9474	41.9846	414.504	113.776	151.258	134.668	145.19
Cbei_3828	-	12.7415	114.017	37.228	103.532	148.961	252.397	111.48
Cbei_0673	-	159.034	237.96	159.102	26.8954	80.5343	4.02155	111.258
Cbei_2935	+	15.9014	17.1259	149.485	122.003	210.547	115.458	105.087
Cbei_2848	-	0	4.04396	48.6631	164.59	187.455	214.968	103.287
Cbei_4746	-	109.33	169.537	63.0475	78.4882	109.351	70.2983	100.009
Cbei_4581	-	102.427	112.344	50.7551	32.3103	139.107	84.3541	86.8829
Cbei_3048	-	12.6488	269.495	67.5181	14.989	31.7539	0	66.0675
Cbei_1671	+	74.665	0	165.11	82.789	34.002	8.37313	60.8232
Cbei_2392	+	57.7264	18.3284	59.6436	21.2089	76.1665	51.5873	47.4435
Cbei_1547	-	11.4477	15.1784	19.8256	118.662	53.9412	27.0885	41.0238
Cbei_2785	-	13.5479	70.7608	52.5252	28.8654	46.9533	25.0982	39.6251
Cbei_3908	-	17.0072	20.7061	71.6708	22.969	38.2787	7.6745	29.7177
Cbei_2025	+	66.5381	1.88393	23.4754	49.1574	22.3452	13.2649	29.4442
Cbei_3689	+	18.3652	41.9238	50.2886	21.5786	18.5642	14.4756	27.5327
Cbei_0258	-	0	64.6736	39.7969	27.7402	20.4557	1.45075	25.6862
Cbei_3927	-	24.6042	22.4665	36.8429	19.2729	31.9768	18.8986	25.677
Cbei_1094	+	27.3323	23.3658	37.1991	26.2707	23.3795	11.1873	24.7891
Cbei_2493	+	13.1943	19.2254	24.962	48.7079	8.0267	3.59383	19.6184
Cbei_2909	-	17.5229	23.077	21.6417	19.4187	15.115	13.4302	18.3676
Cbei_2612	-	13.8998	6.43066	26.4762	18.2191	6.02161	4.14406	12.5319
Cbei_1247	+	4.33752	11.8027	5.48367	15.2894	19.7304	12.2161	11.4766
Cbei_1778	+	3.48833	6.08092	12.2948	6.95536	16.7606	7.68636	8.87773
Cbei_0693	-	2.21438	1.01099	6.53219	6.93823	7.67443	4.15769	4.75465
Silent pseudogenes
Gene ID	strand	RPKM(2h)	RPKM(4.5h)	RPKM(10h)	RPKM(14h)	RPKM(17h)	RPKM(26.5h)	Mean
Cbei_0695	-	0	0	0	0	0	0	0
Cbei_2613	-	0	0	0	0	0	0	0
Cbei_2650	-	0	0	0	0	0	0	0
Cbei_3117	-	0	0	0	0	0	0	0
Cbei_3281	-	0	0	0	0	0	0	0
Cbei_3342	-	0	0	0	0	0	0	0
