# Supplementary material for: Single-nucleotide resolution analysis of the transcriptome structure of Clostridium beijerinckii NCIMB 8052 using RNA-Seq
Source: BMC Genomics. 2011 Sep 30;12:479. doi: 10.1186/1471-2164-12-479 (PMC3271303; doi:10.1186/1471-2164-12-479)
Supplement: Additional file 14 — Summary of the supplementary information provided by RNA-Seq to the current C. beijerinckii 8052 genome annotation. [file 1471-2164-12-479-S14.XLS]

## Sheet: Sheet1
Table S10 Summary of the supplementary information provided by RNA-Seq to the current C. beijerinckii 8052 genome annotation.
Current Genome Annotation for C. beijerinckii 8052						Supplemental Information based on RNA-Seq
ID	name	from	to	direction	Description
Cbei_0001	dnaA	280	1629	+	chromosomal replication initiation protein
Cbei_0002		1891	2991	+	DNA polymerase III subunit beta
Cbei_0003		3022	3234	+	S4 region, YaaA
Cbei_0004	recF	3283	4386	+	recombination protein F
Cbei_0005		4386	4646	+	hypothetical protein
Cbei_0006	gyrB	4701	6608	+	DNA gyrase subunit B
Cbei_0007		6632	9118	+	DNA gyrase subunit A
Cbei_0008		14767	15282	+	putative metal dependent phosphohydrolase
Cbei_0009		15297	15818	+	3H domain-containing protein
Cbei_0010		15821	17206	+	FAD dependent oxidoreductase
Cbei_0011		17223	17450	+	hypothetical protein
Cbei_0012		18350	18865	+	GCN5-related N-acetyltransferase
Cbei_0013		18862	22341	+	ATP-dependent nuclease subunit AddB
Cbei_0014		22434	26171	+	recombination helicase AddA	Putative housekeeping gene
Cbei_0015		26242	27423	-	ErfK/YbiS/YcfS/YnhG family protein
Cbei_0016		27639	28121	+	hypothetical protein
Cbei_0017		28292	29239	+	histidine kinase
Cbei_0018		29536	30426	-	phosphatidylserine decarboxylase
Cbei_0019		30808	31392	+	TetR family transcriptional regulator
Cbei_0020		31554	32342	+	HAD family hydrolase
Cbei_0021		32490	34085	-	ABC transporter related
Cbei_0022		34318	34911	-	hypothetical protein
Cbei_0023		35133	35780	+	hemolysin III family channel protein
Cbei_0024		36010	36813	+	gamma-glutamyl kinase
Cbei_0025	proA	36839	38083	+	gamma-glutamyl phosphate reductase
Cbei_0026		38358	38717	+	methylglyoxal synthase
Cbei_0027		38976	39755	+	short-chain dehydrogenase/reductase SDR
Cbei_0028		40396	41445	+	carbamoyl phosphate synthase small subunit
Cbei_0029	carB	41460	44669	+	carbamoyl phosphate synthase large subunit
Cbei_0030		44864	45097	+	hypothetical protein
Cbei_0031		45219	46328	-	metal dependent phosphohydrolase
Cbei_0032		46730	47584	+	glutamate racemase
Cbei_0033		47690	48214	+	peptidylprolyl isomerase
Cbei_0034		48267	48638	+	hypothetical protein
Cbei_0035		48640	49308	+	helix-turn-helix domain-containing protein
Cbei_0036		49461	52646	+	peptidoglycan binding domain-containing protein
Cbei_0037		52779	53747	-	radical SAM domain-containing protein
Cbei_0038		53805	54881	-	hypothetical protein
Cbei_0039		55000	55929	+	putative radical SAM protein
Cbei_0040		55970	56686	+	2-phosphosulfolactate phosphatase
Cbei_0041		56788	57006	-	BFD/(2Fe-2S)-binding domain-containing protein
Cbei_0042		57280	57963	+	two component transcriptional regulator
Cbei_0043		57967	59316	+	integral membrane sensor signal transduction histidine kinase
Cbei_0044		59470	59835	-	hypothetical protein
Cbei_0045		59841	60143	-	hypothetical protein
Cbei_0046	ileS	60737	63850	+	isoleucyl-tRNA synthetase
Cbei_0047		64112	65110	+	alanine racemase
Cbei_0048		65349	65792	+	transcriptional regulator, TrmB
Cbei_0049		65785	67158	+	MATE efflux family protein
Cbei_0050		67214	67399	-	hypothetical protein
Cbei_0051		67512	68087	+	nucleoside recognition domain-containing protein
Cbei_0052		68141	68662	+	nucleoside recognition domain-containing protein
Cbei_0053		68779	70023	+	peptidase M24
Cbei_0054		70131	71906	+	peptidase M24
Cbei_0055		72579	74516	+	methionyl-tRNA synthetase
Cbei_0056		74848	75660	+	TatD family hydrolase
Cbei_0057		75956	77008	+	3D domain-containing protein
Cbei_0058		77171	77728	+	primase/topoisomerase like protein
Cbei_0059	ksgA	77729	78574	+	dimethyladenosine transferase
Cbei_0060		78744	80903	+	hypothetical protein
Cbei_0061		80915	81487	+	hypothetical protein
Cbei_0062		81707	82477	+	prolipoprotein diacylglyceryl transferase
Cbei_0063		82467	83303	+	hypothetical protein
Cbei_0064		83322	84161	+	Mrp/NBP35 ATP-binding family protein
Cbei_0065		84291	84482	+	ferredoxin
Cbei_0066		84713	85390	-	putative proton-coupled thiamine transporter YuaJ
Cbei_0067		85951	86799	-	degV family protein
Cbei_0068		87260	89368	+	anaerobic ribonucleoside triphosphate reductase
Cbei_0069	aksA	89973	91142	+	trans-homoaconitate synthase
Cbei_0070		91157	93079	+	aconitate hydratase
Cbei_0071		93285	93794	+	anaerobic ribonucleoside-triphosphate reductase activating protein
Cbei_0072		93960	94571	+	DNA-3-methyladenine glycosylase
Cbei_0073		94951	95916	-	glycosyl transferase family protein
Cbei_0074		95992	97077	-	metal dependent phosphohydrolase
Cbei_0075		97459	98541	+	phosphoserine aminotransferase	Putative housekeeping gene
Cbei_0076	asnC	99045	100439	-	asparaginyl-tRNA synthetase
Cbei_0077		100772	101470	-	metallophosphoesterase
Cbei_0078	murC	101507	102886	-	UDP-N-acetylmuramate--L-alanine ligase
Cbei_0079		103174	103989	+	pur operon repressor
Cbei_0080		104320	104595	+	SpoVG family protein
Cbei_0081		104791	106158	+	UDP-N-acetylglucosamine pyrophosphorylase
Cbei_0082		106206	107171	+	ribose-phosphate pyrophosphokinase
Cbei_0083		107490	108176	+	two component transcriptional regulator
Cbei_0084		108177	109598	+	integral membrane sensor signal transduction histidine kinase	Putative housekeeping gene
Cbei_0085		109621	110196	+	peptidyl-tRNA hydrolase
Cbei_0086		110211	113711	+	transcription-repair coupling factor
Cbei_0087	prsA	113945	115033	+	peptidylprolyl isomerase
Cbei_0088		115288	115836	+	AbrB family transcriptional regulator
Cbei_0089		115932	117467	+	polysaccharide biosynthesis protein
Cbei_0090		117485	118936	+	MazG family protein
Cbei_0091		119157	119432	+	histone family protein DNA-binding protein
Cbei_0092		119503	119763	+	RNA-binding S4 domain-containing protein
Cbei_0093		119967	120260	+	YabP family protein
Cbei_0094		120270	120662	+	spore cortex biosynthesis protein YabQ
Cbei_0095		120740	121027	+	septum formation initiator
Cbei_0096		121177	121587	+	hypothetical protein
Cbei_0097		123521	125932	+	sporulation stage II, protein E
Cbei_0098		126199	127605	+	tRNA(Ile)-lysidine synthetase
Cbei_0099		127608	128147	+	hypoxanthine phosphoribosyltransferase
Cbei_0100		128222	130030	+	ATP-dependent metalloprotease FtsH
Cbei_0101		130234	131904	+	formate--tetrahydrofolate ligase
Cbei_0102		132096	132896	+	pantothenate kinase
Cbei_0103		132946	133911	+	nifR3 family TIM-barrel protein
Cbei_0104		134393	134875	+	transcription elongation factor GreA
Cbei_0105	lysS	134890	136395	+	lysyl-tRNA synthetase
Cbei_0106		137905	139296	+	glycyl-tRNA synthetase
Cbei_0107	murD	139445	140821	+	UDP-N-acetylmuramoyl-L-alanyl-D-glutamate synthetase
Cbei_0108		140884	141906	-	hypothetical protein
Cbei_0109		148303	149700	+	sugar transporter	Putative housekeeping gene
Cbei_0110		149740	150687	-	Mg2+ transporter protein, CorA family protein
Cbei_0111		150965	152125	-	amidohydrolase-like protein
Cbei_0112		152532	152714	+	hypothetical protein
Cbei_0113		152764	153405	+	dTMP kinase
Cbei_0114		153479	153811	+	hypothetical protein
Cbei_0115		153831	154763	+	DNA polymerase III subunit delta'
Cbei_0116		154767	155672	+	PSP1 domain-containing protein
Cbei_0117		155684	155887	+	metal-binding protein of ferredoxin fold
Cbei_0118		156010	156180	+	4Fe-4S ferredoxin iron-sulfur binding domain-containing protein
Cbei_0119		156237	156887	-	zinc-dependent hydrolase
Cbei_0120		157057	157512	+	transcriptional repressor, CtsR
Cbei_0121		157527	158105	+	UvrB/UvrC protein
Cbei_0122		158098	159111	+	ATP:guanido phosphotransferase
Cbei_0123		159137	161611	+	ATPase
Cbei_0124		161742	162677	+	thioredoxin reductase
Cbei_0125		162753	162980	-	YruB family glutaredoxin-like protein
Cbei_0126		163466	164842	+	DNA repair protein RadA
Cbei_0127		165081	166145	+	DNA integrity scanning protein DisA
Cbei_0128		166388	167488	+	PilT domain-containing protein
Cbei_0129	ispD	167510	168190	+	2-C-methyl-D-erythritol 4-phosphate cytidylyltransferase
Cbei_0130		168583	170295	+	prolyl-tRNA synthetase
Cbei_0131	cysS	170313	171713	+	cysteinyl-tRNA synthetase
Cbei_0132		171763	172176	+	ribonuclease III
Cbei_0133		172207	173109	+	RNA methyltransferase
Cbei_0134		173123	173635	+	hypothetical protein
Cbei_0135		173671	174342	+	RNA polymerase factor sigma-70
Cbei_0136		174560	175753	+	elongation factor Tu
Cbei_0137	rpmG	175931	176080	+	50S ribosomal protein L33
Cbei_0138	secE	176129	176359	+	preprotein translocase subunit SecE
Cbei_0139	nusG	176373	176918	+	transcription antitermination protein NusG
Cbei_0140		176997	177422	+	ribosomal protein L11
Cbei_0141	rplA	177477	178166	+	50S ribosomal protein L1
Cbei_0142	rplJ	178369	178872	+	50S ribosomal protein L10
Cbei_0143		178924	179289	+	ribosomal protein L7/L12
Cbei_0144	rpoB	179620	183330	+	DNA-directed RNA polymerase subunit beta
Cbei_0145		183352	186888	+	DNA-directed RNA polymerase subunit beta'
Cbei_0146	rpsL	187145	187522	+	30S ribosomal protein S12
Cbei_0147		187672	188142	+	30S ribosomal protein S7
Cbei_0148		188226	190292	+	elongation factor G
Cbei_0149		190480	191673	+	elongation factor Tu
Cbei_0150	rpsJ	192128	192436	+	30S ribosomal protein S10
Cbei_0151	rplC	192509	193138	+	50S ribosomal protein L3
Cbei_0152	rplD	193165	193785	+	50S ribosomal protein L4
Cbei_0153	rplW	193785	194081	+	50S ribosomal protein L23
Cbei_0154	rplB	194146	194979	+	50S ribosomal protein L2
Cbei_0155	rpsS	195045	195317	+	30S ribosomal protein S19
Cbei_0156	rplV	195338	195673	+	50S ribosomal protein L22
Cbei_0157	rpsC	195698	196363	+	30S ribosomal protein S3
Cbei_0158	rplP	196381	196815	+	50S ribosomal protein L16
Cbei_0159		196815	197027	+	50S ribosomal protein L29
Cbei_0160	rpsQ	197051	197305	+	30S ribosomal protein S17
Cbei_0161	rplN	197334	197702	+	50S ribosomal protein L14
Cbei_0162	rplX	197718	198032	+	50S ribosomal protein L24
Cbei_0163	rplE	198055	198594	+	50S ribosomal protein L5
Cbei_0164	rpsN	198611	198796	+	30S ribosomal protein S14
Cbei_0165	rpsH	198829	199227	+	30S ribosomal protein S8
Cbei_0166	rplF	199296	199838	+	50S ribosomal protein L6
Cbei_0167	rplR	199857	200216	+	50S ribosomal protein L18
Cbei_0168	rpsE	200237	200734	+	30S ribosomal protein S5
Cbei_0169	rpmD	200747	200926	+	50S ribosomal protein L30
Cbei_0170	rplO	200948	201388	+	50S ribosomal protein L15
Cbei_0171	secY	201390	202688	+	preprotein translocase subunit SecY
Cbei_0172	adk	202714	203364	+	adenylate kinase
Cbei_0173		203364	204113	+	methionine aminopeptidase, type I
Cbei_0174		204201	204482	+	hypothetical protein
Cbei_0175	infA	204490	204708	+	translation initiation factor IF-1
Cbei_0176	rpmJ	204763	204876	+	50S ribosomal protein L36
Cbei_0177	rpsM	205100	205468	+	30S ribosomal protein S13
Cbei_0178		205484	205879	+	30S ribosomal protein S11
Cbei_0179	rpsD	205910	206530	+	30S ribosomal protein S4
Cbei_0180		206633	207580	+	DNA-directed RNA polymerase subunit alpha
Cbei_0181	rplQ	207593	207934	+	50S ribosomal protein L17
Cbei_0182		208168	209019	+	cobalt transporter ATP-binding subunit
Cbei_0183	cbiO	209004	209873	+	cobalt transporter ATP-binding subunit
Cbei_0184		209882	210688	+	cobalt transport protein
Cbei_0185	truA	210705	211439	+	tRNA pseudouridine synthase A
Cbei_0186	rplM	211600	212034	+	50S ribosomal protein L13
Cbei_0187	rpsI	212061	212453	+	30S ribosomal protein S9
Cbei_0188		212974	213636	+	N-acetylmuramoyl-L-alanine amidase CwlD
Cbei_0189		214215	215057	+	fumarate hydratase
Cbei_0190		215262	215819	+	fumarate hydratase
Cbei_0191		215860	216621	+	TPR repeat-containing protein
Cbei_0192		216687	217379	+	two component transcriptional regulator
Cbei_0193		217546	218706	+	integral membrane sensor signal transduction histidine kinase
Cbei_0194		218903	221134	+	ribonucleotide-diphosphate reductase subunit alpha
Cbei_0195	nrdF	221388	222422	+	ribonucleotide-diphosphate reductase subunit beta
Cbei_0196		222653	224272	+	phosphoenolpyruvate-protein phosphotransferase
Cbei_0197		224417	225682	+	TPR repeat-containing protein
Cbei_0198		225844	227019	+	isoaspartyl dipeptidase
Cbei_0199		227090	227695	-	cell wall hydrolase, SleB
Cbei_0200		227940	228788	+	hypothetical protein
Cbei_0201		228761	229981	+	YbbR family protein	Putative housekeeping gene
Cbei_0202		230153	231754	+	hypothetical protein
Cbei_0203		232027	232935	+	phosphate butyryltransferase
Cbei_0204		233080	234147	+	butyrate kinase
Cbei_0205		234292	234765	+	metal dependent phosphohydrolase
Cbei_0206		234782	235591	+	dihydropteroate synthase
Cbei_0207		235604	236428	+	2-amino-4-hydroxy-6- hydroxymethyldihydropteridine pyrophosphokinase	Putative housekeeping gene
Cbei_0208		236467	237303	+	hypothetical protein
Cbei_0209		237444	237797	+	TrpR like protein, YerC/YecD
Cbei_0210		238013	239359	+	phosphoglucosamine mutase
Cbei_0211		239587	240012	+	hypothetical protein
Cbei_0212		240552	241061	+	acetolactate synthase, small subunit
Cbei_0213		241127	242722	+	putative alpha-isopropylmalate/homocitrate synthase family transferase
Cbei_0214		242736	243995	+	3-isopropylmalate dehydratase, large subunit
Cbei_0215		244009	244494	+	3-isopropylmalate dehydratase, small subunit
Cbei_0216		244634	245716	+	3-isopropylmalate dehydrogenase
Cbei_0217		245786	247459	+	acetolactate synthase, large subunit, biosynthetic type
Cbei_0218		247472	248476	+	ketol-acid reductoisomerase
Cbei_0219		249021	251945	+	sigma-54 factor interaction domain-containing protein
Cbei_0220		252039	252506	+	putative PTS IIA-like nitrogen-regulatory protein PtsN
Cbei_0221		252522	252800	+	phosphotransferase system, lactose/cellobiose-specific IIB subunit
Cbei_0222		252876	254150	+	PTS system, galactitol-specific IIC subunit
Cbei_0223		254220	255251	+	alcohol dehydrogenase
Cbei_0224		255275	256093	+	transketolase domain-containing protein
Cbei_0225		256093	257013	+	transketolase, central region
Cbei_0226		257057	257728	+	ribulose-phosphate 3-epimerase
Cbei_0227		257842	258291	+	RpiB/LacA/LacB family sugar-phosphate isomerase
Cbei_0228		258399	259928	+	phosphomannomutase
Cbei_0229		260139	260402	+	excinuclease ABC subunit C
Cbei_0230		260772	262085	+	extracellular solute-binding protein
Cbei_0231		262194	263060	+	binding-protein-dependent transport systems inner membrane component
Cbei_0232		263060	263959	+	binding-protein-dependent transport systems inner membrane component
Cbei_0233		264114	265604	+	4-alpha-glucanotransferase
Cbei_0234		265991	266992	+	alanine racemase
Cbei_0235		267230	268435	+	encapsulation protein CapA
Cbei_0236		268865	270301	+	RND family efflux transporter MFP subunit
Cbei_0237		270307	271044	+	ABC transporter related
Cbei_0238		271035	272306	+	hypothetical protein
Cbei_0239		272922	274070	+	cystathionine gamma-synthase
Cbei_0240		274105	275241	+	cystathionine gamma-synthase	Putative housekeeping gene
Cbei_0241		275427	275912	-	MarR family transcriptional regulator
Cbei_0242		276262	277668	+	PTS system, mannitol-specific IIC subunit
Cbei_0243		278207	280258	+	transcriptional antiterminator, BglG
Cbei_0244		280258	280698	+	phosphoenolpyruvate-dependent sugar phosphotransferase system, EIIA 2
Cbei_0245		280700	281845	+	mannitol dehydrogenase domain-containing protein
Cbei_0246		282511	284337	+	glucosamine--fructose-6-phosphate aminotransferase, isomerizing
Cbei_0247		285666	286319	+	serine O-acetyltransferase
Cbei_0248		286746	287459	+	oleoyl-(acyl-carrier-protein) hydrolase
Cbei_0249		287536	288549	+	hypothetical protein
Cbei_0250		288600	300704	+	amino acid adenylation domain-containing protein
Cbei_0251		300965	304642	+	erythronolide synthase., aspartate racemase
Cbei_0252		304777	306954	+	hypothetical protein
Cbei_0253		307058	308176	+	peptidase U32
Cbei_0254		308234	309694	+	AMP-dependent synthetase and ligase
Cbei_0255		309974	310747	+	BAAT/Acyl-CoA thioester hydrolase-like protein
Cbei_0256		310972	311670	+	4'-phosphopantetheinyl transferase
Cbei_0257		311848	313116	+	malonyl CoA-acyl carrier protein transacylase
Cbei_0259		314078	314692	-	TetR family transcriptional regulator
Cbei_0260		314846	316297	+	EmrB/QacA family drug resistance transporter
Cbei_0261		316679	318118	+	RND family efflux transporter MFP subunit
Cbei_0262		318130	318828	+	ABC transporter related
Cbei_0263		318869	321079	+	hypothetical protein
Cbei_0264		321201	321362	+	hypothetical protein
Cbei_0265		321510	321644	+	hypothetical protein
Cbei_0266		321631	321885	+	hypothetical protein
Cbei_0267		322475	323302	+	LytTR family two component transcriptional regulator
Cbei_0268		323292	324539	+	signal transduction histidine kinase regulating citrate/malate metabolism
Cbei_0269		324594	325196	-	accessory gene regulator B
Cbei_0271		326930	327541	-	TetR family transcriptional regulator
Cbei_0272		327671	328876	+	dipeptidyl aminopeptidase/acylaminoacyl-peptidase related protein	Putative housekeeping gene
Cbei_0273		328919	329467	+	NADPH-dependent FMN reductase
Cbei_0274		329683	331002	-	major facilitator transporter
Cbei_0275		331035	331430	-	iron dependent repressor
Cbei_0276		332155	332628	-	MarR family transcriptional regulator
Cbei_0277		332858	333436	-	cyclase family protein
Cbei_0278		333631	334092	+	MarR family transcriptional regulator
Cbei_0279		334109	334639	+	methyl-accepting chemotaxis sensory transducer
Cbei_0280		335111	335536	+	hypothetical protein
Cbei_0281		335615	336412	+	hypothetical protein
Cbei_0282		336442	337140	+	hypothetical protein
Cbei_0283		337152	337787	+	ABC transporter related
Cbei_0284		337777	338484	+	hypothetical protein
Cbei_0285		338773	341034	+	glycogen/starch/alpha-glucan phosphorylase
Cbei_0286		341168	341839	-	helix-turn-helix domain-containing protein
Cbei_0287		342176	344179	+	methyl-accepting chemotaxis sensory transducer
Cbei_0288		344332	344919	+	rubrerythrin
Cbei_0289		345077	345493	+	hypothetical protein
Cbei_0290		345579	346196	-	hypothetical protein
Cbei_0291		346478	347068	+	5-formyltetrahydrofolate cyclo-ligase
Cbei_0292		347103	349712	+	hypothetical protein
Cbei_0293		349863	351794	-	threonyl-tRNA synthetase
Cbei_0294		352392	354869	+	methyl-accepting chemotaxis sensory transducer
Cbei_0295		355244	355648	-	hypothetical protein
Cbei_0296		355919	356674	+	hypothetical protein
Cbei_0297	ispF	356778	357254	-	2-C-methyl-D-erythritol 2,4-cyclodiphosphate synthase
Cbei_0298		357636	358667	+	hypothetical protein
Cbei_0299		358683	359642	-	polysaccharide deacetylase
Cbei_0300		360049	360804	+	hypothetical protein
Cbei_0301		361045	362091	-	biotin synthase
Cbei_0302		362304	362738	+	MarR family transcriptional regulator
Cbei_0303		362859	363248	+	hypothetical protein
Cbei_0304		363257	363583	+	small multidrug resistance protein
Cbei_0305		363882	366476	+	bifunctional acetaldehyde-CoA/alcohol dehydrogenase
Cbei_0306		366579	369242	-	ATPase, P-type (transporting), HAD superfamily, subfamily IC
Cbei_0307		369830	371539	+	methyl-accepting chemotaxis sensory transducer
Cbei_0308		371774	372616	+	patatin
Cbei_0309		372800	373501	+	GntR domain-containing protein
Cbei_0310		374026	374814	+	electron transfer flavoprotein, alpha/beta-subunit-like protein
Cbei_0311		374870	376060	+	electron transfer flavoprotein, alpha subunit-like protein
Cbei_0312		376064	377467	+	FAD linked oxidase domain-containing protein
Cbei_0313		377805	378377	+	ECF subfamily RNA polymerase sigma-24 factor
Cbei_0314		378396	379307	+	hypothetical protein
Cbei_0315		379586	381940	+	pyruvate formate-lyase
Cbei_0316		381944	382879	+	glycyl-radical activating family protein
Cbei_0317		383097	383774	+	transaldolase
Cbei_0318		383890	384957	+	mannose-1-phosphate guanylyltransferase (GDP)
Cbei_0319		385287	385868	+	hypothetical protein	Putative housekeeping gene
Cbei_0320		386403	387038	+	redox-sensing transcriptional repressor Rex
Cbei_0321		387416	388201	+	3-hydroxybutyryl-CoA dehydratase
Cbei_0322		388286	389425	+	acyl-CoA dehydrogenase domain-containing protein
Cbei_0323		389439	390218	+	electron transfer flavoprotein, alpha/beta-subunit-like protein
Cbei_0324		390241	391248	+	electron transfer flavoprotein, alpha/beta-subunit-like protein
Cbei_0325		391440	392288	+	3-hydroxybutyryl-CoA dehydrogenase
Cbei_0326		392811	393740	+	8-oxoguanine DNA glycosylase domain-containing protein
Cbei_0327		394117	395607	+	ferredoxin hydrogenase
Cbei_0328	groES	396015	396299	+	co-chaperonin GroES
Cbei_0329	groEL	396391	398016	+	chaperonin GroEL
Cbei_0330		398340	398816	+	Type II secretory pathway pseudopilin PulG-like protein
Cbei_0331		399174	400631	+	inosine 5'-monophosphate dehydrogenase
Cbei_0332	guaA	400819	402351	+	GMP synthase
Cbei_0333		402770	403093	+	hypothetical protein
Cbei_0334		403535	405460	+	transcriptional antiterminator, BglG
Cbei_0335		405475	405927	+	glucitol operon activator
Cbei_0336		405943	406491	+	PTS system, glucitol/sorbitol-specific, IIC subunit
Cbei_0337		406509	407519	+	PTS system, glucitol/sorbitol-specific, IIBC subunit
Cbei_0338		407570	408316	+	transaldolase
Cbei_0339		408381	408749	+	PTS system, glucitol/sorbitol-specific IIA subunit
Cbei_0340		408832	409647	+	sorbitol-6-phosphate 2-dehydrogenase
Cbei_0341	pgi	410062	411411	+	glucose-6-phosphate isomerase
Cbei_0342		411419	411850	+	hypothetical protein
Cbei_0343		412102	414507	+	triple tyrosine motif-containing protein
Cbei_0344		414554	415360	+	lytic transglycosylase, catalytic
Cbei_0345		415772	416488	-	pseudouridine synthase
Cbei_0346		416705	417370	-	nitroreductase
Cbei_0347		417505	417849	+	HxlR family transcriptional regulator
Cbei_0348		417992	418426	+	MarR family transcriptional regulator
Cbei_0349		418491	418712	+	NifU domain-containing protein
Cbei_0350		418892	420529	+	methyl-accepting chemotaxis sensory transducer
Cbei_0351		420801	423068	+	UvrD/REP helicase
Cbei_0352	ligA	423088	425079	+	NAD-dependent DNA ligase LigA
Cbei_0353		425521	427017	+	extracellular solute-binding protein
Cbei_0354		427158	428870	-	hypothetical protein
Cbei_0355		428994	429971	+	AIR synthase-like protein
Cbei_0356		430185	430799	+	putative deoxyribonucleotide triphosphate pyrophosphatase
Cbei_0357		430876	431355	+	phosphodiesterase	Putative housekeeping gene
Cbei_0358		434073	434348	+	hypothetical protein
Cbei_0359		434495	435151	+	methyltransferase type 12
Cbei_0360		435678	436841	+	hypothetical protein
Cbei_0361		437138	439186	+	multi-sensor signal transduction histidine kinase
Cbei_0362		439289	439672	+	hypothetical protein
Cbei_0363		439679	440308	+	hypothetical protein
Cbei_0364		440308	440622	+	hypothetical protein
Cbei_0365		440698	443157	+	glutathionylspermidine synthase-like protein
Cbei_0366		443262	443471	+	hypothetical protein
Cbei_0367		443678	445738	+	endothelin-converting protein 1
Cbei_0368		451183	452265	+	polysaccharide deacetylase
Cbei_0369		452554	453939	+	peptidase U62, modulator of DNA gyrase
Cbei_0370		453942	455285	+	peptidase U62, modulator of DNA gyrase
Cbei_0371		455331	456140	+	hypothetical protein
Cbei_0372		456197	458080	-	sulfatase
Cbei_0373		458370	458942	+	transcriptional regulator
Cbei_0374		458967	459923	+	FAD-dependent pyridine nucleotide-disulphide oxidoreductase
Cbei_0375		460001	460564	-	GDSL family lipase
Cbei_0376		460586	461284	-	endodeoxyribonuclease RusA
Cbei_0377		461761	462780	+	putative DNA-binding/iron metalloprotein/AP endonuclease
Cbei_0378		462790	463791	+	hypothetical protein
Cbei_0379		464057	465286	+	2-alkenal reductase
Cbei_0380		465486	465794	+	phosphotransferase system PTS, lactose/cellobiose-specific IIA subunit
Cbei_0381		465807	466961	+	ABC-type sugar transport system periplasmic component-like protein	Putative housekeeping gene
Cbei_0382		467119	468237	-	glycosyl transferase, group 1
Cbei_0383		468367	469383	+	spore coat protein CotS
Cbei_0384		469385	470191	+	hypothetical protein
Cbei_0385		470247	471302	+	spore coat protein CotS
Cbei_0386		471626	472747	-	glycosyl transferase, group 1
Cbei_0387		472856	473854	+	spore coat protein CotS
Cbei_0388		474017	474877	+	peptidase U57, YabG
Cbei_0389		475116	475655	+	glutathione peroxidase
Cbei_0390		476271	476513	+	hypothetical protein
Cbei_0391		476977	478539	+	peptidoglycan-binding LysM
Cbei_0392		478869	479714	+	cyanophycinase
Cbei_0393		479686	482328	+	cyanophycin synthetase
Cbei_0394	ipk	482477	483319	+	4-diphosphocytidyl-2-C-methyl-D-erythritol kinase
Cbei_0395		483383	484120	+	sporulation stage II, protein R
Cbei_0396		484252	484668	+	hypothetical protein
Cbei_0397		484774	485082	+	hypothetical protein
Cbei_0398	pyrG	485247	486857	+	CTP synthetase
Cbei_0399	rho	487168	488610	+	transcription termination factor Rho
Cbei_0400		488651	489757	-	monogalactosyldiacylglycerol synthase
Cbei_0401	rpmE	489971	490180	-	50S ribosomal protein L31
Cbei_0402		490370	490954	+	thymidine kinase
Cbei_0403		490980	492740	+	HemK family modification methylase
Cbei_0404	prfA	492876	493958	+	peptide chain release factor 1
Cbei_0405		494024	494611	+	hypothetical protein
Cbei_0406		494685	495716	+	Sua5/YciO/YrdC/YwlC family protein
Cbei_0407		495722	496216	+	RpiB/LacA/LacB family sugar-phosphate isomerase
Cbei_0408	upp	496366	496995	+	uracil phosphoribosyltransferase
Cbei_0409		497077	497571	+	CMP/dCMP deaminase, zinc-binding
Cbei_0410		497809	498999	+	UDP-N-acetylglucosamine 2-epimerase
Cbei_0411		499121	500302	+	acetyl-CoA acetyltransferase
Cbei_0412		501380	502069	+	F0F1 ATP synthase subunit A
Cbei_0413		502123	502338	+	F0F1 ATP synthase subunit C
Cbei_0414		502391	502870	+	F0F1 ATP synthase subunit B
Cbei_0415		502873	503412	+	F0F1 ATP synthase subunit delta
Cbei_0416		503423	504937	+	F0F1 ATP synthase subunit alpha
Cbei_0417		504979	505830	+	F0F1 ATP synthase subunit gamma
Cbei_0418		505845	507236	+	F0F1 ATP synthase subunit beta
Cbei_0419		507252	507659	+	ATP synthase F1, epsilon subunit
Cbei_0420		507874	508524	+	hypothetical protein
Cbei_0421		508686	509948	+	UDP-N-acetylglucosamine 1-carboxyvinyltransferase
Cbei_0422		510516	511574	+	sporulation stage II protein D
Cbei_0423		511999	512751	+	peptidase M23B
Cbei_0424		512859	513113	+	sporulation stage III, transcriptional regulator SpoIIID
Cbei_0425		513193	514227	+	rod shape-determining protein Mbl
Cbei_0426		514295	514831	-	hypothetical protein
Cbei_0427		514932	515336	+	hypothetical protein	Potential mis-annotation
Cbei_0428		516603	517778	+	S-adenosylmethionine synthetase
Cbei_0429		518230	520458	+	RecD/TraA family helicase	Putative housekeeping gene
Cbei_0430		520477	521493	+	hypothetical protein
Cbei_0431		521466	522122	+	ComF protein
Cbei_0432		522538	523071	+	sigma 54 modulation protein/ribosomal protein S30EA
Cbei_0433	secA	523416	525983	+	preprotein translocase subunit SecA
Cbei_0434		526278	527252	+	peptide chain release factor 2	Putative housekeeping gene
Cbei_0435		527914	528609	+	two component transcriptional regulator
Cbei_0436		528599	530101	+	integral membrane sensor signal transduction histidine kinase	Putative housekeeping gene
Cbei_0437		530300	531211	+	peptidase M50
Cbei_0438		531394	531564	+	hypothetical protein
Cbei_0439		531720	533897	+	RNA-binding S1 domain-containing protein
Cbei_0440		534155	535111	+	oxidoreductase domain-containing protein	Putative housekeeping gene
Cbei_0441		535137	536090	+	hypothetical protein
Cbei_0442		536187	537167	+	helix-turn-helix domain-containing protein
Cbei_0443		537514	538407	+	ROK family protein
Cbei_0444		538563	540656	-	glutamine synthetase, catalytic region
Cbei_0445		541381	542784	+	rhamnulokinase
Cbei_0446		542921	544177	+	L-rhamnose isomerase
Cbei_0447		544306	545142	+	5-keto-4-deoxyuronate isomerase
Cbei_0448		545167	545949	+	2-deoxy-D-gluconate 3-dehydrogenase
Cbei_0449		546348	547475	-	glycosy hydrolase family protein
Cbei_0450		547974	548810	+	xylose isomerase domain-containing protein
Cbei_0451		549399	550937	+	oligogalacturonide transporter
Cbei_0452		551096	551410	-	L-rhamnose 1-epimerase
Cbei_0453		551646	552404	+	DeoR family transcriptional regulator
Cbei_0454		552776	553594	+	rhamnulose-1-phosphate aldolase
Cbei_0455		553934	555091	+	L-1,2-propanediol oxidoreductase
Cbei_0456		555541	556008	+	methylated-DNA--protein-cysteine methyltransferase
Cbei_0457		556310	556927	+	DeoR family transcriptional regulator
Cbei_0458		557059	557871	+	Cof-like hydrolase
Cbei_0459		558114	558923	-	regulatory protein, IclR
Cbei_0460		559167	559949	+	2-deoxy-D-gluconate 3-dehydrogenase
Cbei_0461		560086	561033	+	ribokinase-like domain-containing protein
Cbei_0462		561123	561749	+	2-dehydro-3-deoxyphosphogluconate aldolase/4-hydroxy-2-oxoglutarate aldolase
Cbei_0463		562066	562455	+	hemerythrin-like metal-binding protein
Cbei_0464		562927	563508	+	hypothetical protein
Cbei_0465		564288	564449	+	rubredoxin-type Fe(Cys)4 protein	Predicted Riboswitch-like Element in 5'-UTR
Cbei_0466		564646	565410	+	DeoR family transcriptional regulator
Cbei_0467		565563	566003	-	ribosomal-protein-alanine acetyltransferase
Cbei_0468		566003	566737	-	peptidase M22, glycoprotease
Cbei_0469		566734	567195	-	hypothetical protein	Potential mis-annotation; Putative housekeeping gene
Cbei_0470		567643	568545	+	periplasmic solute binding protein
Cbei_0471		569016	569396	+	putative endoribonuclease L-PSP
Cbei_0472		569494	570561	-	2-nitropropane dioxygenase, NPD
Cbei_0473		571244	572260	+	hypothetical protein
Cbei_0474		572475	572666	+	small acid-soluble spore protein, alpha/beta type
Cbei_0475		572898	574031	+	metallophosphoesterase
Cbei_0476		574133	576868	+	hypothetical protein
Cbei_0477		576978	577874	+	periplasmic solute binding protein
Cbei_0478		578373	580163	+	DNA mismatch repair protein MutS domain-containing protein
Cbei_0479		580211	581122	+	exonuclease, RNase T and DNA polymerase III
Cbei_0480		581241	581690	+	CBS domain-containing protein
Cbei_0481		581877	582536	-	hypothetical protein
Cbei_0482		582547	583197	-	phage shock protein A, PspA	Putative housekeeping gene
Cbei_0483		583219	583896	-	hypothetical protein
Cbei_0484	rpsA	584264	585418	+	30S ribosomal protein S1
Cbei_0485		585491	586909	-	pyruvate kinase
Cbei_0486		587073	588530	+	aminoacyl-histidine dipeptidase
Cbei_0487		588897	589490	+	NLP/P60 protein
Cbei_0488		589833	590507	+	hypothetical protein
Cbei_0489		590802	591368	+	Maf-like protein
Cbei_0490	radC	591420	592109	+	DNA repair protein RadC
Cbei_0491		592130	593146	+	rod shape-determining protein MreB
Cbei_0492		593149	593997	+	rod shape-determining protein MreC	Putative housekeeping gene
Cbei_0493		594007	594498	+	rod shape-determining protein MreD
Cbei_0494		594495	597392	+	penicillin-binding protein, transpeptidase	Putative housekeeping gene
Cbei_0495		597550	598230	+	sugar fermentation stimulation protein A
Cbei_0496	minC	598430	599089	+	septum formation inhibitor	Putative housekeeping gene
Cbei_0497		599110	599910	+	septum site-determining protein MinD
Cbei_0498		599925	600194	+	cell division topological specificity factor MinE
Cbei_0499		600464	601594	+	cell cycle protein
Cbei_0500		602012	602488	+	hypothetical protein
Cbei_0501		602608	603465	+	peptidase M50
Cbei_0502		603663	604262	+	hypothetical protein
Cbei_0503		604514	606604	+	S-layer domain-containing protein
Cbei_0504		606771	611006	+	hypothetical protein
Cbei_0505		611267	613123	+	radical SAM domain-containing protein
Cbei_0506		613107	613808	+	hypothetical protein
Cbei_0507		613999	615447	+	ribonuclease
Cbei_0508	rplU	615623	615934	+	50S ribosomal protein L21
Cbei_0509		615942	616328	+	hypothetical protein
Cbei_0510	rpmA	616333	616632	+	50S ribosomal protein L27
Cbei_0511	obgE	616934	618226	+	GTPase ObgE
Cbei_0512		618374	618676	+	hypothetical protein
Cbei_0513	nadD	618839	619453	+	nicotinic acid mononucleotide adenylyltransferase
Cbei_0514		619540	620118	+	metal dependent phosphohydrolase
Cbei_0515		620218	621510	+	cell envelope-related transcriptional attenuator
Cbei_0516		621712	622611	+	RluA family pseudouridine synthase
Cbei_0517		622686	623660	-	LysR family transcriptional regulator
Cbei_0518		623704	624789	+	aspartate-semialdehyde dehydrogenase
Cbei_0519		624853	626088	-	Serine-type D-Ala-D-Ala carboxypeptidase
Cbei_0520		626254	626940	+	helix-hairpin-helix repeat-containing competence protein ComEA
Cbei_0521		627218	627910	+	hypothetical protein
Cbei_0522		627931	628329	+	hypothetical protein
Cbei_0523		628440	629798	+	RNA methyltransferase
Cbei_0524		630782	632806	+	transcriptional antiterminator, BglG
Cbei_0525		632825	633253	+	putative PTS IIA-like nitrogen-regulatory protein PtsN
Cbei_0526	frcK	633247	634005	+	putative fructose transport system kinase
Cbei_0527		634005	635450	+	PTS system, mannitol-specific IIC subunit
Cbei_0528		635472	636719	+	alcohol dehydrogenase
Cbei_0529		636881	637588	+	ribulose-phosphate 3-epimerase
Cbei_0530		637590	638150	+	sugar isomerase (SIS)
Cbei_0531		638171	639352	+	mannitol dehydrogenase domain-containing protein
Cbei_0532		640021	642012	+	transketolase
Cbei_0533		642299	642466	+	recombinase
Cbei_0534		642607	643284	+	two component transcriptional regulator
Cbei_0535		643281	644354	+	integral membrane sensor signal transduction histidine kinase
Cbei_0536		644608	645987	+	MATE efflux family protein
Cbei_0537		646716	647081	+	response regulator receiver protein
Cbei_0538		647395	647652	+	hypothetical protein
Cbei_0539		648029	648436	-	hypothetical protein
Cbei_0540		648740	651622	+	sigma-54 factor interaction domain-containing protein
Cbei_0541		651641	652087	+	putative PTS IIA-like nitrogen-regulatory protein PtsN	Putative silent gene
Cbei_0542		652146	652448	+	PTS system, galactitol-specific IIB component, putative
Cbei_0543		652480	653898	+	PTS system galactitol-specific IIC component
Cbei_0544		654305	655351	+	alcohol dehydrogenase
Cbei_0545		655365	656183	+	transketolase domain-containing protein
Cbei_0546		656183	657100	+	transketolase, central region
Cbei_0547		657116	657775	+	ribulose-phosphate 3-epimerase
Cbei_0548		657807	658250	+	RpiB/LacA/LacB family sugar-phosphate isomerase
Cbei_0549	araD	658277	658966	+	L-ribulose-5-phosphate 4-epimerase
Cbei_0550		659070	660635	+	phosphomannomutase
Cbei_0552		661750	662583	+	apurinic endonuclease Apn1
Cbei_0553		662757	663437	+	peptidylprolyl isomerase
Cbei_0554		663537	665333	-	carbon starvation protein CstA
Cbei_0555		665554	666747	+	signal transduction histidine kinase, LytS
Cbei_0556		666775	667533	+	LytTR family two component transcriptional regulator
Cbei_0557		667762	668130	-	MerR family transcriptional regulator
Cbei_0558		668438	669595	+	aldo/keto reductase
Cbei_0559		669777	671183	+	hypothetical protein
Cbei_0560		671239	672063	+	ExsB family protein
Cbei_0561		672132	672878	+	NCAIR mutase (PurE)-related protein
Cbei_0562		672996	674036	+	NADH:flavin oxidoreductase/NADH oxidase	Putative housekeeping gene
Cbei_0563		674151	674297	+	hypothetical protein
Cbei_0564		674452	674877	+	hypothetical protein
Cbei_0565		674960	675097	+	hypothetical protein
Cbei_0566		675552	677480	+	putative serine protein kinase, PrkA
Cbei_0567		677489	678661	+	hypothetical protein
Cbei_0568		678666	680036	+	SpoVR family protein
Cbei_0569		680187	680729	+	rubrerythrin
Cbei_0570		680741	681097	+	hypothetical protein
Cbei_0571		681183	681527	+	hypothetical protein
Cbei_0572		681597	682124	-	CDP-diacylglycerol--serine O-phosphatidyltransferase
Cbei_0573		682422	683300	+	putative lipid kinase
Cbei_0574		683352	684017	+	hypothetical protein	Potential mis-annotation
Cbei_0575		684191	686194	-	hypothetical protein
Cbei_0576		686755	688002	+	MgtE intracellular region	Putative housekeeping gene; Potential new gene predicted between Cbei_0576 and _0577
Cbei_0577		688574	689485	+	cysteine synthase
Cbei_0578		689626	690216	+	serine O-acetyltransferase
Cbei_0579		690743	691447	+	phospholipid/glycerol acyltransferase
Cbei_0580		691464	692096	+	endonuclease III
Cbei_0581	ddl	692252	693157	+	D-alanine--D-alanine ligase
Cbei_0582		693325	693738	-	ferric uptake regulator family protein
Cbei_0583		693796	694347	-	membrane protein
Cbei_0584		694536	695753	+	6-phosphofructokinase
Cbei_0585		695918	697222	-	cysteine desulfurase
Cbei_0586		697387	697866	+	hypothetical protein
Cbei_0587		697977	698591	-	TetR family transcriptional regulator
Cbei_0588		698852	700771	+	ABC transporter related
Cbei_0589		701123	701830	+	two component transcriptional regulator
Cbei_0590		701820	703328	+	integral membrane sensor signal transduction histidine kinase
Cbei_0591		703407	704348	+	glycoside hydrolase family protein
Cbei_0592		704537	706033	+	VanW family protein	Putative housekeeping gene
Cbei_0593		706279	706767	+	tRNA/rRNA methyltransferase (SpoU)
Cbei_0594		706788	707624	+	degV family protein
Cbei_0595		707868	709259	+	RNA polymerase factor sigma-54
Cbei_0596		709642	710691	+	DeoR family transcriptional regulator
Cbei_0597		710763	711764	+	glyceraldehyde-3-phosphate dehydrogenase, type I	An intrinsic terminator was predicted adjacent and downstream
Cbei_0598	pgk	711905	713080	+	phosphoglycerate kinase
Cbei_0599	tpiA	713513	714259	+	triosephosphate isomerase
Cbei_0600		714589	716127	+	phosphoglyceromutase
Cbei_0601		716507	717112	+	hypothetical protein
Cbei_0602	eno	717501	718793	+	phosphopyruvate hydratase
Cbei_0603	secG	719014	719247	+	preprotein translocase subunit SecG
Cbei_0604		719882	720880	+	NMT1/THI5-like protein
Cbei_0605		720900	721952	+	binding-protein-dependent transport systems inner membrane component	Putative silent gene
Cbei_0606		721949	722749	+	ABC transporter related
Cbei_0607		722763	725084	+	heavy metal translocating P-type ATPase
Cbei_0608		725084	726154	+	heavy metal transport/detoxification protein
Cbei_0609		726500	727789	+	O-acetylhomoserine/O-acetylserine sulfhydrylase
Cbei_0610		728005	728874	+	ABC transporter related
Cbei_0611		729094	730083	+	ABC-type nitrate/sulfonate/bicarbonate transport systems periplasmic components-like protein
Cbei_0612		730295	731854	+	nitrogenase
Cbei_0613		731873	733240	+	nitrogenase
Cbei_0614		733301	734062	+	binding-protein-dependent transport systems inner membrane component
Cbei_0615		734091	734876	+	binding-protein-dependent transport systems inner membrane component
Cbei_0616		734901	735995	+	ABC-type nitrate/sulfonate/bicarbonate transport systems periplasmic components-like protein
Cbei_0617		735995	736930	+	binding-protein-dependent transport systems inner membrane component
Cbei_0618		736984	737757	+	binding-protein-dependent transport systems inner membrane component
Cbei_0619		738754	738906	+	hypothetical protein
Cbei_0620		739188	740669	+	nitrogenase
Cbei_0621		740653	741981	+	nitrogenase
Cbei_0622		742247	743545	+	cysteine synthase
Cbei_0623		743666	744520	+	nitrogenase iron protein
Cbei_0624		744598	745377	+	ABC transporter related
Cbei_0625		745374	746042	+	binding-protein-dependent transport systems inner membrane component
Cbei_0626		746059	746904	+	NLPA lipoprotein
Cbei_0627		746918	747265	+	dinitrogenase iron-molybdenum cofactor biosynthesis protein
Cbei_0628		747403	748275	+	radical SAM domain-containing protein
Cbei_0629		748519	749679	+	cystathionine gamma-synthase
Cbei_0630		749676	750590	+	pyridoxal-5'-phosphate-dependent protein, beta subunit
Cbei_0631		750797	752329	+	nitrogenase
Cbei_0632		752355	753713	+	nitrogenase
Cbei_0633		754088	756355	+	ribonuclease R
Cbei_0634	smpB	756504	756974	+	SsrA-binding protein	Putative housekeeping gene
Cbei_0635		757193	760450	+	5'-nucleotidase domain-containing protein
Cbei_0636		761143	762108	+	ABC transporter related
Cbei_0637		762108	762746	+	binding-protein-dependent transport systems inner membrane component
Cbei_0638		762758	763588	+	YaeC family lipoprotein
Cbei_0639		763901	764863	+	hypothetical protein
Cbei_0640		764965	765915	+	hypothetical protein
Cbei_0641		766137	766310	+	hypothetical protein
Cbei_0642		766564	767874	+	XRE family transcriptional regulator
Cbei_0643		767892	769157	+	TPR repeat-containing protein
Cbei_0644		769315	769701	-	CBS domain-containing protein
Cbei_0645		769968	772559	+	ATPase
Cbei_0646		772829	773425	-	hypothetical protein
Cbei_0647		774050	774853	+	thiamine biosynthesis protein ThiF
Cbei_0648		774861	775511	+	thiamine monophosphate synthase
Cbei_0649		775695	776561	+	PP-loop domain-containing protein
Cbei_0650		776651	776842	+	hypothetical protein
Cbei_0651		777035	778780	+	diguanylate cyclase/phosphodiesterase
Cbei_0652		779236	779754	+	putative tryptophan transport protein
Cbei_0653		779827	780543	-	polysaccharide deacetylase
Cbei_0654		780721	786075	+	diguanylate cyclase
Cbei_0655		786173	786679	+	Cna B domain-containing protein
Cbei_0656		786859	787299	+	deoxyuridine 5'-triphosphate nucleotidohydrolase Dut
Cbei_0657		787339	787899	-	methyltransferase type 11
Cbei_0658		788485	789042	+	accessory gene regulator B
Cbei_0659		789261	790523	+	signal transduction histidine kinase regulating citrate/malate metabolism
Cbei_0660		790809	791366	+	accessory gene regulator B
Cbei_0661		791870	792760	+	ferredoxin-NADP(+) reductase subunit alpha
Cbei_0662		792760	794154	+	putative oxidoreductase
Cbei_0663		794524	795243	+	hypothetical protein
Cbei_0664		795406	797406	-	alpha amylase, catalytic region
Cbei_0665		798073	799788	+	methyl-accepting chemotaxis sensory transducer
Cbei_0666		800214	800609	+	putative anti-sigma regulatory factor, serine/threonine protein kinase
Cbei_0667		800671	802671	+	methyl-accepting chemotaxis sensory transducer
Cbei_0668		802683	802955	+	anti-sigma-factor antagonist
Cbei_0669		803010	804833	+	putative PAS/PAC sensor protein
Cbei_0670		805611	806606	+	hypothetical protein
Cbei_0671		806718	807176	+	hypothetical protein
Cbei_0672		807402	808622	+	transposase, mutator type
Cbei_0674		809197	810663	-	NAD-dependent aldehyde dehydrogenase-like protein
Cbei_0675		810761	811948	-	coenzyme F390 synthetase-like protein
Cbei_0676		812698	813087	+	transposase
Cbei_0677		813953	815407	+	EmrB/QacA family drug resistance transporter
Cbei_0678		815877	816734	-	AraC family transcriptional regulator
Cbei_0679		816988	818544	+	ABC transporter related
Cbei_0680		819171	819800	+	O-methyltransferase family protein
Cbei_0681		820473	821222	+	thioesterase
Cbei_0682		821573	821830	+	hypothetical protein
Cbei_0683		821927	823237	+	radical SAM domain-containing protein
Cbei_0684		823312	824625	+	AMP-dependent synthetase and ligase
Cbei_0685		824806	825927	+	alcohol dehydrogenase
Cbei_0686		826026	827726	+	AMP-dependent synthetase and ligase
Cbei_0687		827757	828488	+	4'-phosphopantetheinyl transferase
Cbei_0688		828508	829182	+	beta-lactamase domain-containing protein
Cbei_0689		829295	829600	+	hypothetical protein
Cbei_0690		829832	830812	+	radical SAM domain-containing protein
Cbei_0691		831345	832103	+	acyl-ACP thioesterase
Cbei_0692		832744	833772	+	phospho-2-dehydro-3-deoxyheptonate aldolase
Cbei_0694		834710	835891	-	RNA-directed DNA polymerase
Cbei_0696		838318	838839	+	guanine-specific ribonuclease N1 and T1
Cbei_0697		838861	839145	+	barstar (barnase inhibitor)
Cbei_0698		839233	839976	+	RpiR family transcriptional regulator
Cbei_0699		840290	841717	+	cellobiose/arbutin/salicin-specific PTS system components IIBC
Cbei_0700		841710	843134	+	cryptic 6-phospho-beta-glucosidase
Cbei_0701		843360	844262	-	glycyl-radical activating family protein
Cbei_0702		844586	845338	+	DeoR family transcriptional regulator
Cbei_0703		845717	846196	-	hypothetical protein
Cbei_0704		846193	846402	-	XRE family transcriptional regulator
Cbei_0705		846785	849190	+	pyruvate formate-lyase
Cbei_0706		849348	849791	-	MarR family transcriptional regulator
Cbei_0707		850178	851356	-	major facilitator transporter
Cbei_0708		851766	852398	+	cobalamin B12-binding domain-containing protein
Cbei_0709		852398	853441	+	uroporphyrinogen decarboxylase
Cbei_0710		853446	855791	+	histidine kinase
Cbei_0711		856709	857686	+	PTS system mannose/fructose/sorbose family IIA subunit
Cbei_0712		857722	858528	+	phosphotransferase system PTS, sorbose-specific IIC subunit
Cbei_0713		858548	859459	+	PTS system mannose/fructose/sorbose family IID subunit
Cbei_0714		859544	859990	+	hypothetical protein
Cbei_0715		860201	860992	-	nitroreductase
Cbei_0716		861271	862512	-	major facilitator transporter
Cbei_0717		862735	863553	+	XRE family transcriptional regulator
Cbei_0718		863765	864652	+	MarR family transcriptional regulator
Cbei_0719		864784	865602	-	integrase catalytic subunit
Cbei_0720		865671	866351	-	hypothetical protein
Cbei_0721		866577	867359	+	phage replisome organizer, putative
Cbei_0722		867466	868338	-	LysR family transcriptional regulator
Cbei_0723		868523	869974	+	EmrB/QacA family drug resistance transporter
Cbei_0724		870225	871526	-	transposase IS116/IS110/IS902 family protein	Putative silent gene
Cbei_0725		871946	872530	+	nitroreductase
Cbei_0726		872647	873051	-	MerR family transcriptional regulator
Cbei_0727		873148	874602	+	aldehyde dehydrogenase
Cbei_0728		874717	875493	+	methyltransferase type 11
Cbei_0729		875799	877280	+	aldehyde dehydrogenase
Cbei_0730		877468	878910	-	hypothetical protein
Cbei_0731		879364	880389	+	alanine racemase
Cbei_0732		880767	882017	+	extracellular solute-binding protein
Cbei_0733		882191	883054	+	binding-protein-dependent transport systems inner membrane component
Cbei_0734		883051	883875	+	binding-protein-dependent transport systems inner membrane component
Cbei_0735		883929	885569	+	alpha amylase, catalytic region
Cbei_0736		886113	887453	+	hypothetical protein
Cbei_0737		887553	888587	+	peptidase U32
Cbei_0738		888829	890046	-	major facilitator transporter
Cbei_0739		890171	890806	-	NADPH-dependent FMN reductase
Cbei_0740		891195	891773	+	TetR family transcriptional regulator
Cbei_0741		892285	892794	+	hypothetical protein
Cbei_0742		893159	894373	+	membrane protein
Cbei_0743		894664	895797	+	FliB family protein
Cbei_0744		896133	898568	+	diguanylate cyclase with PAS/PAC sensor
Cbei_0745		898983	900563	+	hypothetical protein
Cbei_0746		900989	902290	-	transposase IS116/IS110/IS902 family protein	Putative silent gene
Cbei_0747		902709	904403	+	BNR repeat-containing glycosyl hydrolase
Cbei_0748		904649	905353	-	deoxyribose-phosphate aldolase
Cbei_0749		905613	906497	+	RpiR family transcriptional regulator
Cbei_0750		906685	907149	-	GreA/GreB family elongation factor
Cbei_0751		907455	909593	+	PTS system, glucose subfamily, IIA subunit
Cbei_0752		909619	910455	+	transcriptional antiterminator, BglG	Putative housekeeping gene
Cbei_0753		910856	912055	+	hypothetical protein
Cbei_0754		912083	913228	+	toxic anion resistance family protein
Cbei_0755		913563	914462	+	putative CheW protein
Cbei_0756		914917	916248	+	ErfK/YbiS/YcfS/YnhG family protein
Cbei_0757		916542	917924	+	ErfK family protein
Cbei_0758		918242	918553	+	phosphotransferase system, lactose/cellobiose-specific IIB subunit
Cbei_0759		918844	919989	+	Serine--pyruvate transaminase
Cbei_0760		920020	920553	+	membrane spanning protein
Cbei_0761		920740	921420	+	ribose 5-phosphate isomerase
Cbei_0762		921468	922436	+	oxidoreductase domain-containing protein
Cbei_0763		922467	923342	+	RpiR family transcriptional regulator
Cbei_0764		923428	924348	+	aldo/keto reductase
Cbei_0765		929991	930458	-	alkyl hydroperoxide reductase/ Thiol specific antioxidant/ Mal allergen
Cbei_0766		931004	932293	+	O-acetylhomoserine/O-acetylserine sulfhydrylase
Cbei_0767		932502	933272	-	response regulator receiver protein
Cbei_0768		933250	935127	-	histidine kinase internal region
Cbei_0769		935299	936627	+	extracellular solute-binding protein
Cbei_0770		936694	937572	+	binding-protein-dependent transport systems inner membrane component
Cbei_0771		937572	938399	+	binding-protein-dependent transport systems inner membrane component
Cbei_0772		938529	940886	+	alpha-xylosidase YicI
Cbei_0773		941066	942841	+	pepF/M3 family oligoendopeptidase	Putative housekeeping gene
Cbei_0774		942930	943688	+	4Fe-4S ferredoxin iron-sulfur binding domain-containing protein
Cbei_0775		943797	944564	+	hypothetical protein
Cbei_0776		944836	945144	+	thioredoxin
Cbei_0777		945277	945756	+	glutathione peroxidase
Cbei_0778		945883	946749	+	thioredoxin-disulfide reductase
Cbei_0779		946924	947364	+	MarR family transcriptional regulator
Cbei_0780		947419	948099	+	cyclic nucleotide-binding protein
Cbei_0781		948246	948938	+	CRP/FNR family transcriptional regulator
Cbei_0782		949019	949786	+	formate/nitrite transporter
Cbei_0783		949799	950809	+	sulfite reductase, subunit A
Cbei_0784		950802	951596	+	anaerobic sulfite reductase subunit B
Cbei_0785		951609	952574	+	sulfite reductase, subunit C
Cbei_0786		953476	955113	+	hydroxylamine reductase
Cbei_0787		955411	957249	+	amino acid permease-associated region
Cbei_0788		957390	958814	-	amino acid permease-associated region
Cbei_0789		959397	960200	-	hypothetical protein
Cbei_0790		960194	960973	-	ABC transporter related
Cbei_0791		960973	961341	-	regulatory protein GntR, HTH
Cbei_0792		961559	962488	+	quinolinate synthetase
Cbei_0793		962496	963803	+	L-aspartate oxidase
Cbei_0794		963778	964623	+	nicotinate-nucleotide pyrophosphorylase
Cbei_0795		964799	965533	+	4Fe-4S ferredoxin iron-sulfur binding domain-containing protein
Cbei_0796		965754	966188	+	UspA domain-containing protein
Cbei_0797		966503	966748	+	hypothetical protein
Cbei_0798		966779	967798	+	tryptophanyl-tRNA synthetase
Cbei_0799		967830	968285	+	hypothetical protein
Cbei_0800		968339	969565	-	peptidase M29, aminopeptidase II
Cbei_0801		969879	972482	+	DNA polymerase I	Putative housekeeping gene
Cbei_0802	coaE	972464	973117	+	dephospho-CoA kinase
Cbei_0803		973132	973767	+	lytic transglycosylase, catalytic
Cbei_0804		974346	976055	+	methyl-accepting chemotaxis sensory transducer
Cbei_0805		976343	978640	+	phage infection protein, putative
Cbei_0806		978675	980966	+	phage infection protein, putative
Cbei_0807		981137	983047	+	integral membrane sensor signal transduction histidine kinase
Cbei_0808		983050	985065	+	integral membrane sensor signal transduction histidine kinase
Cbei_0809		985260	985760	+	TspO and MBR like protein
Cbei_0810		986071	988377	+	ATP-dependent protease
Cbei_0811		988587	989657	+	hypothetical protein
Cbei_0812		990046	990381	+	anti-sigma-factor antagonist
Cbei_0813		990396	990827	+	anti-sigma F factor
Cbei_0814		990838	991593	+	sporulation sigma factor SigF
Cbei_0815		991795	992262	+	sporulation stage V, protein AC
Cbei_0816		992365	993384	+	stage V sporulation protein AD
Cbei_0817		993457	993813	+	sporulation stage V, protein AE
Cbei_0818		994048	996567	+	E1-E2 ATPase-associated domain-containing protein	Putative housekeeping gene
Cbei_0819		996572	998263	+	ComEC/Rec2-related protein
Cbei_0820	holA	998324	999358	+	DNA polymerase III subunit delta
Cbei_0821	rpsT	999596	999859	-	30S ribosomal protein S20
Cbei_0822		1000032	1001015	+	germination protease
Cbei_0823		1001231	1002295	+	stage II sporulation P family protein
Cbei_0824		1002634	1002963	+	hypothetical protein
Cbei_0825		1003129	1004940	+	GTP-binding protein LepA	Putative housekeeping gene
Cbei_0826		1005121	1005561	+	hypothetical protein	Putative housekeeping gene
Cbei_0827		1005777	1006904	+	coproporphyrinogen III oxidase
Cbei_0828	hrcA	1007143	1008171	+	heat-inducible transcription repressor
Cbei_0829		1008209	1008832	+	GrpE protein
Cbei_0830	dnaK	1008938	1010782	+	molecular chaperone DnaK
Cbei_0831		1010893	1012026	+	chaperone protein DnaJ
Cbei_0832		1012187	1013737	+	nitrite and sulphite reductase 4Fe-4S region
Cbei_0833	trmB	1014159	1014818	+	tRNA (guanine-N(7)-)-methyltransferase
Cbei_0834	prmA	1015518	1016462	+	ribosomal protein L11 methyltransferase
Cbei_0835		1016669	1017436	+	16S ribosomal RNA methyltransferase RsmE
Cbei_0836		1017541	1018839	+	MiaB-like tRNA modifying enzyme	Putative housekeeping gene
Cbei_0837		1018989	1019333	+	histidine triad (HIT) protein	Putative housekeeping gene
Cbei_0838	rpsU	1019476	1019652	+	30S ribosomal protein S21
Cbei_0839		1019683	1020135	+	GatB/Yqey domain-containing protein
Cbei_0840		1020424	1020702	+	hypothetical protein
Cbei_0841		1020709	1021836	+	putative stage IV sporulation YqfD
Cbei_0842		1021897	1023981	+	metal dependent phosphohydrolase
Cbei_0843		1024008	1024511	+	putative metalloprotease
Cbei_0844		1024547	1025248	+	diacylglycerol kinase
Cbei_0845	era	1025504	1026400	+	GTP-binding protein Era	Putative housekeeping gene
Cbei_0846	recO	1026465	1027214	+	DNA repair protein RecO
Cbei_0847		1027221	1027850	+	ubiquitin-associated domain-containing protein
Cbei_0848		1028050	1028688	+	signal-transduction protein
Cbei_0849		1028771	1031398	+	pyruvate phosphate dikinase
Cbei_0850		1031677	1032744	-	spore coat protein CotS
Cbei_0851		1033074	1034099	+	deoxyguanosinetriphosphate triphosphohydrolase-like protein
Cbei_0852	dnaG	1034376	1036166	+	DNA primase
Cbei_0853		1036172	1037302	+	RNA polymerase sigma factor RpoD
Cbei_0854		1037533	1038225	+	hypothetical protein
Cbei_0855		1038237	1039028	+	hypothetical protein
Cbei_0856		1039185	1039490	+	hypothetical protein
Cbei_0857		1040265	1042115	+	peptidase S8 and S53, subtilisin, kexin, sedolisin
Cbei_0858		1042112	1043830	+	peptidase S8 and S53, subtilisin, kexin, sedolisin
Cbei_0859		1043972	1044724	-	peptidase C26
Cbei_0860		1045162	1045929	+	transglutaminase domain-containing protein
Cbei_0861		1046200	1047309	+	ABC transporter related
Cbei_0862		1047340	1048284	+	PucR family transcriptional regulator
Cbei_0863		1048695	1049711	+	alanine racemase	Putative housekeeping gene
Cbei_0864		1049799	1051292	+	4-alpha-glucanotransferase
Cbei_0865		1051295	1053655	+	glycogen/starch/alpha-glucan phosphorylase
Cbei_0866		1053974	1054933	+	2-hydroxyacid dehydrogenase
Cbei_0867		1055000	1055884	+	hypothetical protein
Cbei_0868		1056195	1058363	+	DNA topoisomerase
Cbei_0869		1058427	1059317	-	short-chain dehydrogenase/reductase SDR
Cbei_0870		1059610	1060476	+	hypothetical protein
Cbei_0871		1060903	1062135	+	ammonium transporter
Cbei_0872		1062609	1064609	+	methyl-accepting chemotaxis sensory transducer
Cbei_0873		1064868	1065773	+	metallophosphoesterase
Cbei_0874		1066488	1067222	+	hexapaptide repeat-containing transferase
Cbei_0875		1067258	1069366	+	methyl-accepting chemotaxis sensory transducer
Cbei_0876		1069474	1070949	-	sodium/proline symporter
Cbei_0877		1071279	1071869	+	ABC transporter, periplasmic-binding, putative
Cbei_0878		1071844	1073457	-	resolvase domain-containing protein
Cbei_0879		1073559	1074056	-	hypothetical protein	Putative silent gene
Cbei_0880		1074331	1075446	+	hypothetical protein
Cbei_0881		1075437	1076216	+	hypothetical protein
Cbei_0882		1076251	1076931	+	hypothetical protein
Cbei_0883		1076938	1077351	+	hypothetical protein
Cbei_0884		1077807	1078640	-	hypothetical protein
Cbei_0885		1078725	1080272	-	hypothetical protein
Cbei_0886		1080355	1080696	-	XRE family transcriptional regulator
Cbei_0887		1080855	1081055	+	helix-turn-helix domain-containing protein
Cbei_0888		1081108	1081539	+	putative prophage LambdaCh01, transcriptional regulator
Cbei_0889		1081569	1081760	+	hypothetical protein	Potential mis-annotation
Cbei_0890		1081796	1082095	+	hypothetical protein
Cbei_0891		1082185	1082367	+	hypothetical protein
Cbei_0892		1082415	1083248	+	hypothetical protein
Cbei_0893		1083241	1084020	+	hypothetical protein
Cbei_0894		1084294	1084617	-	hypothetical protein
Cbei_0895		1084823	1084969	+	hypothetical protein
Cbei_0896		1085034	1085351	-	hypothetical protein
Cbei_0897		1085395	1085706	-	hypothetical protein
Cbei_0898		1086084	1086383	+	hypothetical protein
Cbei_0899		1086742	1087134	+	hypothetical protein
Cbei_0900		1087570	1088175	+	phage integrase family protein
Cbei_0901		1088382	1088561	+	hypothetical protein	Putative silent gene
Cbei_0902		1088636	1089316	+	hypothetical protein
Cbei_0903		1089442	1089747	+	prophage LambdaBa04, GP54
Cbei_0904		1089740	1089922	+	hypothetical protein	Putative silent gene
Cbei_0905		1089953	1090390	+	hypothetical protein	Putative silent gene
Cbei_0906		1090390	1092054	+	phage terminase
Cbei_0907		1092072	1093295	+	phage portal protein
Cbei_0908		1093246	1093839	+	HK97 family phage prohead protease
Cbei_0909		1093859	1095061	+	HK97 family phage major capsid protein
Cbei_0910		1095161	1095445	+	uncharacterized phage protein
Cbei_0911		1095442	1095780	+	phage head-tail adaptor, putative
Cbei_0912		1095785	1096240	+	hypothetical protein
Cbei_0913		1096242	1096733	+	hypothetical protein	Putative silent gene
Cbei_0914		1096744	1097835	+	hypothetical protein
Cbei_0915		1097855	1098286	+	phage-like element pbsx protein XkdM
Cbei_0916		1098348	1098758	+	hypothetical protein
Cbei_0917		1099046	1099999	+	hypothetical protein
Cbei_0918		1100203	1101060	+	hypothetical protein
Cbei_0919		1101076	1101843	+	cell wall binding repeat-containing protein
Cbei_0920		1101852	1102763	+	hypothetical protein
Cbei_0921		1102772	1103092	+	hypothetical protein
Cbei_0922		1103109	1103555	+	hypothetical protein
Cbei_0923		1103558	1104625	+	baseplate J family protein
Cbei_0924		1104627	1106450	+	hypothetical protein
Cbei_0925		1106452	1107057	+	phage-like element pbsx protein XkdT
Cbei_0926		1107072	1108550	+	hypothetical protein
Cbei_0927		1108578	1108850	+	hypothetical protein
Cbei_0928		1108843	1109058	+	hypothetical protein	Putative silent gene
Cbei_0929		1109236	1109472	+	hypothetical protein
Cbei_0930		1109488	1109883	+	hypothetical protein
Cbei_0931		1109954	1110742	+	glycoside hydrolase family protein
Cbei_0932		1111208	1111570	-	XRE family transcriptional regulator
Cbei_0933		1111658	1112134	+	ABC transporter substrate-binding protein	Potential mis-annotation
Cbei_0934		1112169	1112936	+	ABC transporter related
Cbei_0935		1112968	1113759	+	binding-protein-dependent transport systems inner membrane component
Cbei_0936		1114063	1114419	+	LrgA family protein
Cbei_0937		1114459	1115172	+	LrgB family protein
Cbei_0938		1115508	1116644	+	hypothetical protein
Cbei_0939		1116818	1117867	-	D-galactose-binding periplasmic protein precursor
Cbei_0940		1118041	1118625	-	flavin reductase domain-containing protein
Cbei_0941		1118731	1120053	-	Serine-type D-Ala-D-Ala carboxypeptidase
Cbei_0942		1120219	1120941	-	glutamine amidotransferase
Cbei_0943		1120960	1122318	-	hypothetical protein
Cbei_0944		1122593	1124557	+	hypothetical protein	Putative housekeeping gene
Cbei_0945		1124574	1126934	+	peptidase U32
Cbei_0946		1127088	1129448	+	recombination and DNA strand exchange inhibitor protein
Cbei_0947		1129624	1130352	+	hypothetical protein
Cbei_0948		1130634	1131269	-	hypothetical protein
Cbei_0949		1131730	1132530	+	glycoside hydrolase family protein
Cbei_0950		1133610	1134866	+	PTS system lactose/cellobiose family IIC subunit
Cbei_0951		1134917	1135225	+	phosphotransferase system, lactose/cellobiose-specific IIB subunit
Cbei_0952		1135239	1135577	+	phosphotransferase system PTS, lactose/cellobiose-specific IIA subunit
Cbei_0953		1135777	1138476	+	sigma-54 factor interaction domain-containing protein
Cbei_0954		1138631	1141405	+	sigma-54 factor interaction domain-containing protein
Cbei_0955		1141528	1141950	+	PTS system fructose subfamily IIA component
Cbei_0956		1141965	1142435	+	PTS system sorbose subfamily IIB component
Cbei_0957		1142450	1143214	+	phosphotransferase system PTS, sorbose-specific IIC subunit
Cbei_0958		1143201	1144040	+	PTS system mannose/fructose/sorbose family IID component
Cbei_0959		1144108	1145106	+	sugar isomerase (SIS)
Cbei_0960		1145178	1146041	+	ribokinase-like domain-containing protein
Cbei_0961		1146248	1147117	-	phosphotransferase domain-containing protein
Cbei_0962		1147542	1150301	+	sigma-54 factor interaction domain-containing protein
Cbei_0963		1150413	1150853	+	PTS system fructose subfamily IIA component
Cbei_0964		1150831	1151310	+	PTS system sorbose subfamily IIB component
Cbei_0965		1151329	1152120	+	phosphotransferase system PTS, sorbose-specific IIC subunit
Cbei_0966		1152113	1152913	+	PTS system mannose/fructose/sorbose family IID component
Cbei_0967		1152942	1153997	+	sugar isomerase (SIS)
Cbei_0968		1154253	1155731	-	polysaccharide biosynthesis protein
Cbei_0969		1155912	1156778	+	helix-turn-helix domain-containing protein
Cbei_0970		1156951	1159167	-	peptidase M56, BlaR1
Cbei_0971		1159314	1159709	-	CopY family transcriptional regulator
Cbei_0972		1160005	1162944	+	non-specific serine/threonine protein kinase
Cbei_0973		1163230	1164096	-	RpiR family transcriptional regulator
Cbei_0974		1164671	1165498	+	Cof-like hydrolase
Cbei_0975		1165539	1166324	+	HisJ family histidinol phosphate phosphatase
Cbei_0976		1166565	1167077	+	GCN5-related N-acetyltransferase
Cbei_0977		1167177	1168412	-	major facilitator transporter
Cbei_0978		1168583	1170037	+	major facilitator transporter
Cbei_0979		1170378	1170926	-	hypothetical protein
Cbei_0980		1171205	1172434	+	nuclease SbcCD, D subunit
Cbei_0981		1172409	1175900	+	SMC domain-containing protein
Cbei_0982		1176228	1176797	+	ribosomal 5S rRNA E-loop binding protein Ctc/L25/TL5
Cbei_0983		1177109	1178836	+	phosphoglucomutase/phosphomannomutase alpha/beta/subunit
Cbei_0984		1179374	1180474	+	TPR repeat-containing protein
Cbei_0985		1180597	1181322	+	WecB/TagA/CpsF family glycosyl transferase
Cbei_0986		1181367	1182893	+	integral membrane protein MviN
Cbei_0987		1182905	1184194	+	hypothetical protein
Cbei_0988		1184195	1185358	+	glycosyl transferase, group 1
Cbei_0989		1185342	1186565	+	O-antigen polymerase
Cbei_0990		1186622	1187272	+	formiminotransferase-cyclodeaminase
Cbei_0991		1187348	1187500	-	hypothetical protein
Cbei_0992		1187743	1188240	+	hypothetical protein
Cbei_0993		1188496	1189383	-	Delta-lactam-biosynthetic de-N-acetylase
Cbei_0994		1189944	1191041	+	GTP-dependent nucleic acid-binding protein EngD
Cbei_0995		1191495	1193315	+	TPR repeat-containing protein
Cbei_0996		1193384	1194361	+	mannose-6-phosphate isomerase, class I
Cbei_0997		1194692	1195552	+	undecaprenyl pyrophosphate phosphatase
Cbei_0998		1196228	1197325	+	6-phosphofructokinase
Cbei_0999		1197420	1198196	+	beta-lactamase, putative
Cbei_1000	pyrB	1198499	1199425	+	aspartate carbamoyltransferase catalytic subunit
Cbei_1001		1199427	1199858	+	aspartate carbamoyltransferase regulatory subunit
Cbei_1002		1199878	1201113	+	dihydroorotase, multifunctional complex type
Cbei_1003	pyrF	1201509	1202381	+	orotidine 5'-phosphate decarboxylase
Cbei_1004		1202417	1203160	+	dihydroorotate dehydrogenase electron transfer subunit
Cbei_1005		1203182	1204078	+	dihydroorotate dehydrogenase 1B	Putative housekeeping gene
Cbei_1006	pyrE	1204170	1204844	+	orotate phosphoribosyltransferase
Cbei_1007		1205539	1206300	+	stationary phase survival protein SurE
Cbei_1008		1206333	1207715	-	hypothetical protein
Cbei_1009		1208359	1210590	+	formate acetyltransferase
Cbei_1010		1210933	1211658	+	pyruvate formate-lyase activating enzyme
Cbei_1011		1212099	1214330	+	formate acetyltransferase
Cbei_1012		1214565	1214726	-	rubredoxin-type Fe(Cys)4 protein
Cbei_1013		1214887	1215516	-	exonuclease, RNase T and DNA polymerase III
Cbei_1014		1215791	1216741	+	L-lactate dehydrogenase
Cbei_1015		1217500	1218471	-	biotin--acetyl-CoA-carboxylase ligase
Cbei_1016		1218621	1219691	+	hypothetical protein
Cbei_1017		1219712	1220758	+	hypothetical protein
Cbei_1018		1221242	1221883	+	peptidase M50
Cbei_1019	argS	1222399	1224090	+	arginyl-tRNA synthetase
Cbei_1020		1224308	1225453	+	hypothetical protein
Cbei_1021		1225483	1226019	+	nitroreductase
Cbei_1022		1226281	1227009	+	HAD family hydrolase
Cbei_1023		1227024	1227773	+	hypothetical protein
Cbei_1024		1227930	1228811	-	beta-lactamase domain-containing protein
Cbei_1025		1229158	1230960	+	hypothetical protein
Cbei_1026		1231155	1231913	-	hypothetical protein
Cbei_1027		1232133	1232333	-	hypothetical protein
Cbei_1028		1232408	1232878	-	AsnC family transcriptional regulator
Cbei_1029		1233126	1233446	+	hypothetical protein
Cbei_1030		1233655	1234665	-	hypothetical protein
Cbei_1031		1234792	1235349	+	carbonic anhydrase
Cbei_1032		1235558	1236394	+	RNA-binding S1 domain-containing protein	Putative housekeeping gene
Cbei_1033		1236450	1237865	-	GerA spore germination protein
Cbei_1034		1238543	1240387	+	asparagine synthase (glutamine-hydrolyzing)
Cbei_1035		1240528	1240830	-	hypothetical protein
Cbei_1036		1240986	1243598	-	ATPase, P-type (transporting), HAD superfamily, subfamily IC
Cbei_1037		1243915	1244334	+	hypothetical protein
Cbei_1038		1245010	1246008	+	putative sulfonate/nitrate transport system substrate-binding protein
Cbei_1039		1245983	1246738	+	binding-protein-dependent transport systems inner membrane component
Cbei_1040		1246735	1247403	+	ABC transporter related
Cbei_1041		1247790	1249496	+	ABC transporter related
Cbei_1042		1249548	1249979	-	hypothetical protein
Cbei_1043		1250410	1251438	-	branched-chain amino acid aminotransferase
Cbei_1044		1251799	1253697	-	NAD+ synthetase
Cbei_1045		1254015	1254446	+	hypothetical protein
Cbei_1046		1254450	1255397	+	band 7 protein
Cbei_1047		1255762	1256580	+	hypothetical protein
Cbei_1048		1256690	1257205	+	hypothetical protein
Cbei_1049		1257354	1258187	+	extracellular solute-binding protein
Cbei_1050		1258251	1258892	+	polar amino acid ABC transporter, inner membrane subunit
Cbei_1051		1258908	1259594	+	ABC transporter related
Cbei_1052		1259861	1260028	+	hypothetical protein
Cbei_1053		1260536	1264279	+	phosphoribosylformylglycinamidine synthase
Cbei_1054		1264677	1265156	+	phosphoribosylaminoimidazole carboxylase, catalytic subunit
Cbei_1055		1265156	1265863	+	phosphoribosylaminoimidazole-succinocarboxamide synthase
Cbei_1056		1266119	1267534	+	amidophosphoribosyltransferase
Cbei_1057		1267604	1268605	+	phosphoribosylaminoimidazole synthetase
Cbei_1058		1268593	1269204	+	phosphoribosylglycinamide formyltransferase
Cbei_1059	purH	1269218	1270726	+	bifunctional phosphoribosylaminoimidazolecarboxamide formyltransferase/IMP cyclohydrolase
Cbei_1060		1271142	1272392	+	phosphoribosylamine--glycine ligase
Cbei_1061		1272787	1273089	+	hypothetical protein
Cbei_1062		1273638	1274006	+	CopY family transcriptional regulator
Cbei_1063		1274011	1276320	+	peptidase M56, BlaR1
Cbei_1064		1276565	1277488	+	TPR repeat-containing protein
Cbei_1065		1278185	1278718	+	hypothetical protein
Cbei_1066		1279012	1279623	-	hypothetical protein
Cbei_1067		1280118	1280567	+	MarR family transcriptional regulator
Cbei_1068		1280582	1281553	+	3-oxoacyl-(acyl-carrier-protein) synthase III
Cbei_1069		1281908	1282849	+	2-nitropropane dioxygenase, NPD
Cbei_1070		1282842	1283786	+	malonyl CoA-acyl carrier protein transacylase
Cbei_1071	fabG	1283985	1284725	+	3-ketoacyl-(acyl-carrier-protein) reductase
Cbei_1072		1284743	1285978	+	Beta-ketoacyl synthase-like protein
Cbei_1073		1286343	1286858	+	acetyl-CoA carboxylase, biotin carboxyl carrier protein
Cbei_1074		1286862	1287290	+	beta-hydroxyacyl-(acyl-carrier-protein) dehydratase FabZ
Cbei_1075		1287305	1288657	+	biotin carboxylase
Cbei_1076		1288650	1289513	+	acetyl-CoA carboxylase, carboxyl transferase, beta subunit
Cbei_1077		1289516	1290334	+	acetyl-CoA carboxylase, carboxyl transferase, alpha subunit
Cbei_1078		1290540	1290953	+	HutP
Cbei_1079		1291610	1292626	+	hypothetical protein
Cbei_1080		1292626	1293528	+	inner-membrane translocator
Cbei_1081		1293494	1294288	+	ABC transporter related
Cbei_1082		1294796	1294918	+	cell wall binding repeat-containing protein
Cbei_1083		1295074	1295916	+	Ig domain-containing protein	Putative housekeeping gene
Cbei_1085		1296792	1297841	+	putative galactoside ABC transporter	Putative housekeeping gene
Cbei_1086		1297875	1298408	-	hypothetical protein
Cbei_1087		1299274	1301175	+	diguanylate cyclase
Cbei_1088		1301741	1303339	+	membrane bound O-acyl transferase, MBOAT family protein
Cbei_1089		1303371	1304672	+	hypothetical protein
Cbei_1090		1304733	1306244	+	AMP-dependent synthetase and ligase
Cbei_1091		1306623	1306850	+	hypothetical protein
Cbei_1092		1307083	1307577	+	VanZ family protein
Cbei_1093		1307671	1308204	+	hypothetical protein
Cbei_1095		1309026	1309202	+	hypothetical protein
Cbei_1096		1309845	1311089	+	recombination factor protein RarA
Cbei_1097		1311212	1311664	+	BadM/Rrf2 family transcriptional regulator
Cbei_1098		1311667	1312848	+	aminotransferase, class V
Cbei_1099		1312850	1313287	+	NifU domain-containing protein
Cbei_1100	mnmA	1313299	1314375	+	tRNA-specific 2-thiouridylase MnmA
Cbei_1101		1314768	1315064	+	hypothetical protein
Cbei_1102		1315667	1316167	+	PRC-barrel domain-containing protein
Cbei_1103		1316148	1317176	+	hypothetical protein
Cbei_1104	alaS	1318143	1320782	+	alanyl-tRNA synthetase
Cbei_1105		1320919	1321176	+	hypothetical protein
Cbei_1106		1321285	1321701	+	Holliday junction resolvase-like protein
Cbei_1107		1321910	1322188	+	hypothetical protein
Cbei_1108		1322274	1322738	+	ferric uptake regulator family protein	Putative housekeeping gene
Cbei_1109		1323102	1324769	+	beta-lactamase domain-containing protein
Cbei_1110		1325169	1326995	+	GTP-binding protein TypA
Cbei_1111		1327104	1328129	+	aminodeoxychorismate lyase
Cbei_1112		1328410	1329054	+	O-methyltransferase family protein
Cbei_1113		1329061	1330281	+	peptidase U32
Cbei_1114		1330782	1332398	+	penicillin-binding protein, transpeptidase
Cbei_1115		1332708	1333406	+	sporulation sigma factor SigK
Cbei_1116		1333666	1334697	+	twitching motility protein
Cbei_1117		1334798	1336051	+	cell division protein FtsA
Cbei_1118		1336066	1337205	+	cell division protein FtsZ
Cbei_1119		1337701	1338591	+	peptidase U4, sporulation factor SpoIIGA
Cbei_1120		1338566	1339273	+	sporulation sigma factor SigE
Cbei_1121		1339356	1340129	+	sporulation sigma factor SigG
Cbei_1122		1340170	1340439	+	sporulation protein YlmC/YmxH
Cbei_1123	nrdR	1340510	1340959	+	transcriptional regulator NrdR
Cbei_1124		1341224	1341964	+	hypothetical protein
Cbei_1125		1341980	1342681	+	two component transcriptional regulator
Cbei_1126		1342684	1344390	+	multi-sensor signal transduction histidine kinase
Cbei_1127		1344593	1345501	+	phosphate binding protein
Cbei_1128		1345525	1346418	+	phosphate ABC transporter, inner membrane subunit PstC
Cbei_1129		1346418	1347302	+	phosphate ABC transporter, inner membrane subunit PstA
Cbei_1130		1347312	1348061	+	phosphate ABC transporter, ATPase subunit
Cbei_1131		1348080	1348742	+	phosphate uptake regulator, PhoU
Cbei_1132		1349087	1349749	+	phosphate uptake regulator, PhoU
Cbei_1133		1349988	1351322	+	hypothetical protein
Cbei_1134	engA	1351381	1352697	+	GTP-binding protein EngA
Cbei_1135	gpsA	1352700	1353692	+	NAD(P)H-dependent glycerol-3-phosphate dehydrogenase
Cbei_1136		1354203	1355681	+	sporulation stage IV, protein A
Cbei_1137		1356122	1356547	+	hypothetical protein
Cbei_1138		1356834	1357652	-	hypothetical protein
Cbei_1139		1358228	1359109	+	hypothetical protein
Cbei_1140		1359124	1359396	+	hypothetical protein
Cbei_1141	gmk	1359396	1360034	+	guanylate kinase
Cbei_1142	rpoZ	1360015	1360233	+	DNA-directed RNA polymerase subunit omega
Cbei_1143		1360235	1361419	+	bifunctional phosphopantothenoylcysteine decarboxylase/phosphopantothenate synthase	Putative housekeeping gene
Cbei_1144		1361600	1363798	+	primosome assembly protein PriA
Cbei_1145		1363811	1364269	+	peptide deformylase
Cbei_1146	fmt	1364292	1365218	+	methionyl-tRNA formyltransferase
Cbei_1147		1365234	1365926	+	peptidase, membrane zinc metallopeptidase, putative
Cbei_1148		1365941	1367260	+	sun protein
Cbei_1149		1367272	1368333	+	radical SAM protein
Cbei_1150		1368317	1369036	+	protein phosphatase 2C-like protein	Putative housekeeping gene
Cbei_1151		1369038	1370984	+	protein kinase
Cbei_1152		1371352	1372224	+	ribosome-associated GTPase
Cbei_1153		1372218	1372862	+	ribulose-phosphate 3-epimerase	Putative housekeeping gene
Cbei_1154		1372867	1373502	+	thiamine pyrophosphokinase	Putative housekeeping gene
Cbei_1155	rpmB	1373993	1374184	-	50S ribosomal protein L28
Cbei_1156		1375261	1375611	+	hypothetical protein	Putative housekeeping gene
Cbei_1157		1375625	1377265	+	Dak phosphatase	Putative housekeeping gene
Cbei_1158		1377326	1379359	+	ATP-dependent DNA helicase RecG
Cbei_1159		1379664	1380221	+	putative methyltransferase
Cbei_1160		1380225	1380704	+	pantetheine-phosphate adenylyltransferase
Cbei_1161		1380879	1381421	+	hypothetical protein
Cbei_1162		1381401	1382582	-	sporulation integral membrane protein YlbJ
Cbei_1163		1382635	1383840	-	hypothetical protein
Cbei_1164	eutD	1384403	1385404	+	phosphotransacetylase
Cbei_1165		1385501	1386703	+	acetate kinase
Cbei_1166		1387051	1387557	+	hypothetical protein
Cbei_1167	rpmF	1387561	1387743	+	50S ribosomal protein L32
Cbei_1168		1387990	1388991	+	putative glycerol-3-phosphate acyltransferase PlsX
Cbei_1169		1389072	1389302	+	acyl carrier protein
Cbei_1170	rnc	1389577	1390275	+	ribonuclease III
Cbei_1171		1390268	1391299	+	radical SAM domain-containing protein
Cbei_1172		1391601	1395158	+	chromosome segregation protein SMC
Cbei_1173		1395297	1396205	+	signal recognition particle-docking protein FtsY
Cbei_1174		1396614	1396943	+	putative DNA-binding protein
Cbei_1175		1396956	1398308	+	signal recognition particle protein
Cbei_1176	rpsP	1398361	1398606	+	30S ribosomal protein S16
Cbei_1177		1398655	1398882	+	hypothetical protein
Cbei_1178	rimM	1399284	1399781	+	16S rRNA-processing protein RimM
Cbei_1179	trmD	1399771	1400490	+	tRNA (guanine-N(1)-)-methyltransferase	Putative housekeeping gene
Cbei_1180	rplS	1400607	1400957	+	50S ribosomal protein L19
Cbei_1181	rbgA	1401175	1402038	+	ribosomal biogenesis GTPase
Cbei_1182	rnhB	1402025	1402837	+	ribonuclease HII
Cbei_1183		1403028	1403399	-	hypothetical protein
Cbei_1184		1403561	1405081	+	Mg chelatase, subunit ChlI
Cbei_1185		1405104	1406159	+	DNA protecting protein DprA
Cbei_1186		1406206	1408299	+	DNA topoisomerase I	Putative housekeeping gene
Cbei_1187		1408508	1409284	+	transcriptional repressor CodY
Cbei_1188	rpsB	1409826	1410527	+	30S ribosomal protein S2
Cbei_1189	tsf	1410623	1411540	+	elongation factor Ts
Cbei_1190	pyrH	1411649	1412371	+	uridylate kinase	Putative housekeeping gene
Cbei_1191	frr	1412603	1413160	+	ribosome recycling factor
Cbei_1192		1413573	1414331	+	undecaprenyl diphosphate synthase
Cbei_1193		1414347	1415141	+	phosphatidate cytidylyltransferase
Cbei_1194		1415281	1416249	+	hypothetical protein
Cbei_1195		1416374	1417537	+	1-deoxy-D-xylulose 5-phosphate reductoisomerase
Cbei_1196		1417555	1418565	+	putative membrane-associated zinc metalloprotease
Cbei_1197	ispG	1418910	1419989	+	4-hydroxy-3-methylbut-2-en-1-yl diphosphate synthase
Cbei_1198		1420445	1420903	+	hypothetical protein
Cbei_1199	nusA	1420920	1422116	+	transcription elongation factor NusA
Cbei_1200		1422130	1422396	+	hypothetical protein
Cbei_1201		1422389	1422700	+	ribosomal protein L7Ae family protein
Cbei_1202	infB	1422727	1424814	+	translation initiation factor IF-2
Cbei_1203	rbfA	1424832	1425188	+	ribosome-binding factor A
Cbei_1204		1425181	1426161	+	phosphoesterase domain-containing protein
Cbei_1205	truB	1426232	1427131	+	tRNA pseudouridine synthase B
Cbei_1206		1427189	1428124	+	bifunctional riboflavin kinase/FMN adenylyltransferase
Cbei_1207	rpsO	1428244	1428507	+	30S ribosomal protein S15
Cbei_1208		1428614	1430719	+	polynucleotide phosphorylase/polyadenylase
Cbei_1209		1430769	1432076	+	peptidase M16 domain-containing protein
Cbei_1210		1432144	1432425	+	sporulation protein YlmC/YmxH
Cbei_1211		1432442	1433638	+	aspartate kinase I
Cbei_1212		1433907	1434614	+	peptidase S14, ClpP
Cbei_1213		1434729	1437098	+	cell divisionFtsK/SpoIIIE
Cbei_1214		1437313	1438710	+	MiaB-like tRNA modifying enzyme YliG	Putative housekeeping gene
Cbei_1215		1438694	1439284	+	CDP-diacylglycerol--glycerol-3-phosphate 3-phosphatidyltransferase
Cbei_1216	recA	1439456	1440541	+	recombinase A	Putative housekeeping gene
Cbei_1217		1440836	1442377	+	phosphodiesterase
Cbei_1218		1442598	1442858	+	stage V sporulation protein S
Cbei_1219		1442981	1443241	+	phosphotransferase system, phosphocarrier protein HPr
Cbei_1220		1443369	1443587	-	hypothetical protein
Cbei_1221		1443789	1445219	+	adenylosuccinate lyase
Cbei_1222		1445669	1446664	-	hypothetical protein
Cbei_1223		1447124	1448374	+	hypothetical protein
Cbei_1224		1448876	1449961	+	riboflavin biosynthesis protein RibD	flavin mononucleotide (FMN) riboswitch in 5'-UTR
Cbei_1225		1449988	1450638	+	riboflavin synthase subunit alpha
Cbei_1226		1450703	1451896	+	GTP cyclohydrolase II
Cbei_1227	ribH	1452064	1452528	+	6,7-dimethyl-8-ribityllumazine synthase
Cbei_1228		1453603	1454652	+	regulatory protein, LacI
Cbei_1229		1455134	1456447	+	extracellular solute-binding protein
Cbei_1230		1456561	1457457	+	binding-protein-dependent transport systems inner membrane component
Cbei_1231		1457447	1458280	+	binding-protein-dependent transport systems inner membrane component
Cbei_1232		1458390	1460483	+	Beta-galactosidase
Cbei_1233		1460811	1461743	+	2-dehydropantoate 2-reductase
Cbei_1234		1462166	1463956	-	histidine kinase internal region
Cbei_1235		1463987	1465540	-	response regulator receiver protein
Cbei_1236		1465940	1468966	+	glycoside hydrolase family protein
Cbei_1237		1469499	1469978	-	S-ribosylhomocysteinase
Cbei_1238		1470309	1470896	+	hypothetical protein
Cbei_1239		1471229	1473151	+	OPT family oligopeptide transporter
Cbei_1240		1473138	1473494	+	hypothetical protein
Cbei_1241		1473902	1475194	+	hypothetical protein
Cbei_1242		1475633	1476964	+	NLP/P60 protein
Cbei_1243		1477331	1477699	+	hypothetical protein
Cbei_1244		1477779	1479788	-	K+ potassium transporter
Cbei_1245		1480502	1480657	+	hypothetical protein
Cbei_1246		1480679	1482085	+	hypothetical protein
Cbei_1248		1483245	1483946	-	hypothetical protein
Cbei_1249		1484149	1484589	+	thioesterase domain-containing protein
Cbei_1250		1484644	1485051	+	glyoxalase/bleomycin resistance protein/dioxygenase
Cbei_1251		1485144	1485539	+	hypothetical protein
Cbei_1252		1485773	1486144	+	hypothetical protein
Cbei_1253		1486421	1486984	+	TetR family transcriptional regulator
Cbei_1254		1487110	1489497	+	ATP-dependent protease La
Cbei_1255		1489669	1490604	-	YjlA
Cbei_1256		1490754	1491308	+	helix-turn-helix domain-containing protein
Cbei_1257		1491495	1492217	+	precorrin-3B C17-methyltransferase
Cbei_1258		1492347	1493120	+	cobalt-precorrin-6x reductase
Cbei_1260		1493894	1494073	+	hypothetical protein
Cbei_1261		1494610	1495569	+	mannosyl-glycoprotein endo-beta-N-acetylglucosamidase
Cbei_1262	cobT	1495644	1496735	+	nicotinate-nucleotide--dimethylbenzimidazole phosphoribosyltransferase
Cbei_1263		1497158	1497688	+	ATP:corrinoid adenosyltransferase BtuR/CobO/CobP
Cbei_1264		1497727	1498266	+	hypothetical protein
Cbei_1265		1498263	1499021	+	cobalamin-5-phosphate synthase CobS
Cbei_1266		1499039	1499425	+	cobalamin biosynthesis protein CobU, putative, truncation
Cbei_1267		1499480	1500088	+	phosphoglycerate mutase
Cbei_1268	cobD	1500145	1501092	+	cobalamin biosynthesis protein
Cbei_1269		1501282	1502367	+	threonine-phosphate decarboxylase
Cbei_1270		1502444	1503181	+	cell wall binding repeat-containing protein
Cbei_1271		1503202	1503864	+	putative ATP binding protein
Cbei_1272		1503972	1505471	+	cobyric acid synthase
Cbei_1273		1505488	1506003	+	hypothetical protein
Cbei_1274		1506199	1506825	-	sporulation protein YtaF
Cbei_1275		1507136	1507948	+	Cof-like hydrolase
Cbei_1276		1508408	1509514	+	metal dependent phosphohydrolase
Cbei_1277		1509560	1511329	-	adenine deaminase
Cbei_1278		1511587	1512645	-	hypothetical protein
Cbei_1279		1513235	1514149	+	homoserine O-succinyltransferase
Cbei_1280		1514235	1514843	+	putative sodium-glucose/galactose cotransporter
Cbei_1281		1514882	1515157	-	hypothetical protein
Cbei_1282		1515294	1515935	-	di-trans-poly-cis-decaprenylcistransferase
Cbei_1283	hemA	1517021	1518226	+	glutamyl-tRNA reductase
Cbei_1284		1518184	1518864	+	precorrin-2 dehydrogenase
Cbei_1285	hemC	1518908	1519783	+	porphobilinogen deaminase
Cbei_1286		1519796	1521259	+	uroporphyrin-III C-methyltransferase
Cbei_1287		1521358	1522323	+	delta-aminolevulinic acid dehydratase
Cbei_1288		1522561	1523856	+	glutamate-1-semialdehyde aminotransferase
Cbei_1289		1523899	1524540	+	hypothetical protein
Cbei_1290		1524624	1525181	+	hypothetical protein
Cbei_1291		1525588	1526574	-	lipase	Potential mis-annotation
Cbei_1292		1526936	1527874	+	hypothetical protein
Cbei_1293		1528035	1529492	+	threonine synthase
Cbei_1294		1529504	1530400	+	homoserine kinase
Cbei_1295		1530397	1530837	+	hypothetical protein
Cbei_1296		1531054	1531608	+	hypothetical protein
Cbei_1297		1532046	1532711	+	hypothetical protein
Cbei_1298		1533013	1533354	-	hypothetical protein
Cbei_1299		1533947	1535086	+	hypothetical protein
Cbei_1300		1535644	1535784	+	hypothetical protein
Cbei_1301		1536000	1537073	+	membrane associated protein
Cbei_1302		1537433	1537987	+	ECF subfamily RNA polymerase sigma-24 factor
Cbei_1303		1537989	1539230	+	hypothetical protein
Cbei_1304		1539675	1540625	+	hypothetical protein
Cbei_1305		1540942	1541889	+	lysophospholipase
Cbei_1306		1542041	1542538	+	methionine sulfoxide reductase A
Cbei_1307		1542783	1543658	-	helix-turn-helix domain-containing protein
Cbei_1308	murE	1543978	1545447	+	UDP-N-acetylmuramoylalanyl-D-glutamate--2, 6-diaminopimelate ligase
Cbei_1309		1545493	1546713	+	sodium:dicarboxylate symporter
Cbei_1310		1547158	1547982	+	RelA/SpoT domain-containing protein
Cbei_1311		1548048	1548923	+	6-phosphogluconate dehydrogenase, NAD-binding
Cbei_1312		1549152	1550300	+	aminotransferase, class V
Cbei_1313		1550300	1551457	+	thiamine biosynthesis protein ThiI
Cbei_1314		1551524	1552273	-	hypothetical protein
Cbei_1315		1552544	1553689	+	histidine--tRNA ligase
Cbei_1316		1553692	1554321	+	ATP phosphoribosyltransferase
Cbei_1317		1554454	1555752	+	histidinol dehydrogenase
Cbei_1318		1555739	1556779	+	aminotransferase, class I and II
Cbei_1319	hisB	1557002	1557589	+	imidazoleglycerol-phosphate dehydratase
Cbei_1320		1557660	1558337	+	imidazole glycerol phosphate synthase, glutamine amidotransferase subunit
Cbei_1321		1558334	1559056	+	phosphoribosylformimino-5-aminoimidazole carboxamide ribotide isomerase
Cbei_1322		1559061	1559822	+	imidazole glycerol phosphate synthase subunit HisF
Cbei_1323	hisI	1559880	1560209	+	phosphoribosyl-AMP cyclohydrolase
Cbei_1324		1560241	1560567	+	phosphoribosyl-ATP pyrophosphohydrolase	Putative housekeeping gene
Cbei_1325		1561530	1562345	+	hypothetical protein
Cbei_1326	tig	1562441	1563724	+	trigger factor
Cbei_1327		1563880	1564479	+	ATP-dependent Clp protease, proteolytic subunit ClpP	Putative housekeeping gene
Cbei_1328	clpX	1564522	1565811	+	ATP-dependent protease ATP-binding subunit ClpX
Cbei_1329		1566058	1567734	+	sporulation protease LonB
Cbei_1330		1568042	1570372	+	ATP-dependent protease La
Cbei_1331	engB	1570362	1570958	+	ribosome biogenesis GTP-binding protein YsxC
Cbei_1332		1571180	1571665	+	hypothetical protein
Cbei_1333		1571697	1571951	+	hypothetical protein
Cbei_1334		1572066	1572590	+	hypothetical protein
Cbei_1335		1572880	1573803	-	hypothetical protein
Cbei_1336		1573941	1574348	-	ferric uptake regulator family protein
Cbei_1337		1574762	1575088	+	hypothetical protein
Cbei_1338		1575610	1577094	-	nicotinate phosphoribosyltransferase
Cbei_1339		1577394	1579409	+	UvrD/REP helicase
Cbei_1340		1579485	1580462	+	phage integrase family protein
Cbei_1341		1580565	1581500	-	XRE family transcriptional regulator
Cbei_1342		1581773	1583218	-	hypothetical protein
Cbei_1343		1583432	1583641	+	hypothetical protein
Cbei_1344		1583739	1584464	+	hypothetical protein
Cbei_1345		1584496	1584795	+	hypothetical protein
Cbei_1346		1585217	1585690	+	hypothetical protein
Cbei_1347		1585994	1586194	-	hypothetical protein	Putative silent gene
Cbei_1348		1586347	1587000	+	hypothetical protein
Cbei_1349		1587498	1587851	+	hypothetical protein
Cbei_1350		1587940	1588896	+	hypothetical protein
Cbei_1351		1589377	1589790	+	hypothetical protein
Cbei_1352		1590099	1591946	+	hypothetical protein
Cbei_1353		1592456	1595923	+	hypothetical protein
Cbei_1354		1596636	1597271	+	hypothetical protein	Putative silent gene
Cbei_1355		1597845	1598399	+	hypothetical protein
Cbei_1356		1598410	1598715	+	hypothetical protein
Cbei_1357		1598786	1599625	+	hypothetical protein
Cbei_1358		1599758	1600015	+	helix-turn-helix domain-containing protein	Putative silent gene
Cbei_1359		1600027	1600443	+	hypothetical protein	Putative silent gene
Cbei_1360		1600436	1602001	+	hypothetical protein
Cbei_1361		1602034	1602261	+	hypothetical protein
Cbei_1362		1602375	1602947	+	hypothetical protein
Cbei_1363		1603061	1603216	+	hypothetical protein	Putative silent gene
Cbei_1364		1603238	1603501	+	hypothetical protein
Cbei_1365		1603572	1604840	+	hypothetical protein
Cbei_1366		1604866	1605522	+	hypothetical protein
Cbei_1367		1605526	1606107	+	hypothetical protein	Putative silent gene
Cbei_1368		1606185	1611854	+	TP901 family phage tail tape measure protein
Cbei_1369		1611921	1612217	+	hypothetical protein	Putative silent gene
Cbei_1370		1612317	1613705	+	phage portal protein, SPP1
Cbei_1371		1614530	1615357	+	hypothetical protein
Cbei_1372		1615389	1615922	+	hypothetical protein
Cbei_1373		1616074	1616661	+	phage integrase family protein
Cbei_1374		1616737	1617120	+	hypothetical protein	Putative silent gene
Cbei_1375		1617133	1618221	+	Ig domain-containing protein
Cbei_1376		1618237	1618506	+	UviB-like protein	Putative silent gene
Cbei_1377		1618708	1619007	+	hypothetical protein	Potential mis-annotation
Cbei_1378		1618997	1619557	+	hypothetical protein
Cbei_1380		1620302	1621297	-	periplasmic binding protein/LacI transcriptional regulator
Cbei_1381		1621364	1622989	-	response regulator receiver protein
Cbei_1382		1623049	1624788	-	histidine kinase internal region
Cbei_1383		1625239	1626981	+	putative symporter YidK
Cbei_1384		1627529	1627864	+	hypothetical protein
Cbei_1385		1628379	1630472	+	cell division protein FtsA
Cbei_1386		1630626	1631807	+	amidohydrolase	Putative housekeeping gene
Cbei_1387		1631901	1632875	+	RluA family pseudouridine synthase
Cbei_1388		1632885	1634501	+	polysaccharide biosynthesis protein
Cbei_1389		1634681	1636141	-	sporulation stage V, protein B
Cbei_1390		1636368	1637198	+	methyl-accepting chemotaxis sensory transducer
Cbei_1391		1637427	1638257	+	methyl-accepting chemotaxis sensory transducer
Cbei_1392		1638507	1639811	+	membrane protein
Cbei_1393		1639943	1640521	+	hypothetical protein
Cbei_1394		1640496	1642154	+	radical SAM domain-containing protein
Cbei_1395		1642432	1642893	+	MarR family transcriptional regulator
Cbei_1396		1642905	1644218	+	BAAT/Acyl-CoA thioester hydrolase-like protein
Cbei_1397		1644433	1644753	+	transposase IS3/IS911 family protein
Cbei_1398		1644798	1645613	+	integrase catalytic subunit
Cbei_1400		1646171	1647121	+	glycosyl transferase family protein
Cbei_1401		1647491	1648174	+	vitamin B12 dependent methionine synthase, activation region
Cbei_1402		1648164	1650569	+	homocysteine S-methyltransferase
Cbei_1403		1650680	1651483	-	beta-lactamase superfamily hydrolase
Cbei_1404		1651681	1652280	+	hypothetical protein	Potential mis-annotation
Cbei_1405		1652552	1652797	+	hypothetical protein
Cbei_1406		1652814	1653212	+	hypothetical protein
Cbei_1407		1654163	1654363	+	hypothetical protein	Potential mis-annotation
Cbei_1408		1654370	1655278	+	HPr kinase/phosphorylase
Cbei_1409		1655378	1656775	+	putative aminopeptidase 1
Cbei_1410		1656862	1657701	-	phosphotransferase domain-containing protein
Cbei_1411		1657953	1658435	-	hypothetical protein
Cbei_1412		1658581	1659603	+	pyruvate kinase
Cbei_1413		1659774	1660268	-	membrane protein
Cbei_1414		1660446	1661051	-	heat shock protein DnaJ domain-containing protein
Cbei_1415		1661051	1661956	-	hypothetical protein
Cbei_1416		1662366	1662908	+	rubrerythrin
Cbei_1417		1663012	1663656	-	appr-1-p processing domain-containing protein
Cbei_1418		1663898	1664164	-	hypothetical protein
Cbei_1419		1665220	1666587	+	MATE efflux family protein
Cbei_1420		1666790	1667824	+	hypothetical protein
Cbei_1421		1667839	1668879	+	hypothetical protein
Cbei_1422		1668991	1669242	+	hypothetical protein
Cbei_1423		1669519	1670295	+	prolipoprotein diacylglyceryl transferase
Cbei_1424		1670384	1670962	-	serine/threonine kinase related protein
Cbei_1425		1671119	1671616	+	permease	Potential new gene predicted between Cbei_1425 and _1426
Cbei_1426		1672067	1672708	+	hypothetical protein
Cbei_1427		1672992	1674653	+	glutamyl-tRNA synthetase
Cbei_1428		1674736	1676499	-	methyl-accepting chemotaxis sensory transducer
Cbei_1429		1676766	1678427	-	glutaminyl-tRNA synthetase
Cbei_1430		1678946	1679602	+	hypothetical protein
Cbei_1431		1680235	1681512	+	seryl-tRNA synthetase
Cbei_1432		1681863	1682096	+	hypothetical protein
Cbei_1433		1682137	1682775	+	hypothetical protein	Putative housekeeping gene
Cbei_1434		1683166	1684869	+	hydroxylamine reductase
Cbei_1435		1686239	1688059	+	heavy metal transport/detoxification protein
Cbei_1436		1688403	1689662	+	peptidase S8 and S53, subtilisin, kexin, sedolisin
Cbei_1437		1689916	1691145	+	putative lipoprotein
Cbei_1438		1691219	1691575	+	hypothetical protein
Cbei_1439		1691825	1692859	-	regulatory protein, LacI
Cbei_1440		1693306	1694598	+	extracellular solute-binding protein
Cbei_1441		1694866	1695801	+	binding-protein-dependent transport systems inner membrane component
Cbei_1442		1695801	1696658	+	binding-protein-dependent transport systems inner membrane component
Cbei_1443		1696780	1699152	+	Alpha-glucosidase
Cbei_1444		1699187	1700851	+	alpha amylase, catalytic region
Cbei_1445		1701070	1701957	+	hypothetical protein
Cbei_1446		1702276	1703478	+	Na+/H+ antiporter NhaA
Cbei_1447		1703663	1703869	+	small acid-soluble spore protein, alpha/beta type
Cbei_1448		1704406	1704771	+	regulatory protein, ArsR
Cbei_1449		1704794	1707223	+	heavy metal translocating P-type ATPase
Cbei_1450		1707350	1708042	+	CRP/FNR family transcriptional regulator
Cbei_1451		1708082	1708402	+	rhodanese domain-containing protein
Cbei_1452		1708476	1708835	+	C_GCAxxG_C_C family protein
Cbei_1453		1708917	1709783	-	YodP	Putative housekeeping gene
Cbei_1454		1710396	1712225	+	peptidase S8 and S53, subtilisin, kexin, sedolisin
Cbei_1455		1712400	1713614	+	cell wall binding repeat-containing protein
Cbei_1456		1714215	1716053	+	peptidase S8 and S53, subtilisin, kexin, sedolisin
Cbei_1457		1716289	1716453	+	hypothetical protein
Cbei_1458		1716799	1720317	-	pyruvate flavodoxin/ferredoxin oxidoreductase domain-containing protein
Cbei_1459		1720482	1720787	+	methyl-accepting chemotaxis sensory transducer	Putative silent gene
Cbei_1460		1721076	1721654	-	hypothetical protein	Potential new gene predicted between Cbei_1460 and _1461
Cbei_1461		1722729	1722878	+	hypothetical protein
Cbei_1462		1722981	1723220	+	hypothetical protein
Cbei_1463		1724073	1726019	+	Fis family GAF modulated sigma54 specific transcriptional regulator	Putative housekeeping gene
Cbei_1464		1726260	1727342	+	alcohol dehydrogenase
Cbei_1465		1727494	1728384	+	ferredoxin-NADP(+) reductase subunit alpha
Cbei_1466		1728384	1729778	+	putative oxidoreductase
Cbei_1467		1729997	1730779	+	metal dependent phosphohydrolase
Cbei_1468		1731169	1732038	+	cation diffusion facilitator family transporter
Cbei_1469		1732207	1732659	+	hypothetical protein
Cbei_1470		1732714	1733478	-	extradiol ring-cleavage dioxygenase III subunit B
Cbei_1471		1733667	1733975	+	HxlR family transcriptional regulator
Cbei_1472		1734309	1734908	+	nitroreductase family protein
Cbei_1473		1736012	1737469	-	transposase	Putative silent gene
Cbei_1474		1737852	1739210	-	branched-chain amino acid transport system II carrier protein
Cbei_1475		1739835	1740209	+	phosphotransferase system PTS, lactose/cellobiose-specific IIA subunit
Cbei_1476		1740279	1740584	+	phosphotransferase system, lactose/cellobiose-specific IIB subunit
Cbei_1477		1740626	1742035	+	Beta-glucosidase
Cbei_1478		1742164	1743492	+	PTS system lactose/cellobiose family IIC subunit
Cbei_1479		1743656	1744414	+	RpiR family transcriptional regulator	Putative housekeeping gene
Cbei_1480		1744554	1745297	-	LytTR family two component transcriptional regulator
Cbei_1481		1745315	1745716	-	hypothetical protein
Cbei_1482		1745738	1746724	-	hypothetical protein
Cbei_1483		1746751	1747248	-	hypothetical protein
Cbei_1484		1747395	1748249	-	signal transduction histidine kinase regulating citrate/malate metabolism
Cbei_1485		1748808	1750046	+	GCN5-related N-acetyltransferase
Cbei_1486		1750387	1751343	-	hypothetical protein
Cbei_1488		1752901	1756155	+	pentapeptide repeat-containing protein
Cbei_1489		1756557	1757669	+	hypothetical protein
Cbei_1490		1757662	1761852	+	hypothetical protein
Cbei_1491		1761908	1763086	-	phage integrase family protein
Cbei_1492		1763161	1763751	-	XRE family transcriptional regulator
Cbei_1493		1763956	1764741	+	cell wall hydrolase/autolysin
Cbei_1494		1765729	1766421	+	hypothetical protein
Cbei_1495		1766447	1767448	+	hypothetical protein
Cbei_1497		1769779	1770111	+	TfoX domain-containing protein
Cbei_1498		1770126	1770542	+	hypothetical protein
Cbei_1499		1770542	1770916	+	hypothetical protein
Cbei_1500		1771147	1771677	+	PadR-like family transcriptional regulator
Cbei_1501		1771707	1773044	+	glycosyl transferase
Cbei_1502		1773060	1773380	+	carboxymuconolactone decarboxylase
Cbei_1503		1774189	1774392	+	hypothetical protein
Cbei_1504		1775004	1775801	+	hypothetical protein
Cbei_1505		1776063	1777307	+	natural resistance-associated macrophage protein
Cbei_1506		1777662	1778645	+	D-isomer specific 2-hydroxyacid dehydrogenase, NAD-binding
Cbei_1507		1778738	1779352	+	superoxide dismutase
Cbei_1508		1779445	1780545	-	hypothetical protein
Cbei_1509		1780675	1781391	-	hypothetical protein
Cbei_1510		1781864	1783534	-	dihydroxy-acid dehydratase
Cbei_1511		1783676	1784362	-	GntR domain-containing protein	Potential new gene predicted between Cbei_1511 and _1512
Cbei_1512		1785175	1786113	-	auxin efflux carrier
Cbei_1513		1786179	1786859	-	GntR family transcriptional regulator
Cbei_1514		1787065	1787250	-	hypothetical protein
Cbei_1515		1787711	1789753	+	hypothetical protein
Cbei_1516		1790009	1790734	+	ABC transporter related
Cbei_1517		1790727	1792364	+	uncharacterized membrane protein, putative
Cbei_1518		1792567	1792764	+	thiamine biosynthesis protein ThiS	Predicted Riboswitch-like Element in 5'-UTR
Cbei_1519	thiG	1792970	1793740	+	thiazole synthase
Cbei_1520	thiH	1793751	1794911	+	thiamine biosynthesis protein ThiH
Cbei_1521		1795087	1795737	-	TetR family transcriptional regulator
Cbei_1522		1796024	1797547	+	EmrB/QacA family drug resistance transporter
Cbei_1523		1797706	1798170	+	CBS domain-containing protein
Cbei_1524		1798317	1799588	-	sodium:dicarboxylate symporter
Cbei_1525		1800639	1801253	+	hypothetical protein
Cbei_1526		1801317	1801814	+	ErfK/YbiS/YcfS/YnhG family protein
Cbei_1527		1802425	1803294	+	radical SAM domain-containing protein
Cbei_1528		1803311	1804045	+	hypothetical protein	Putative housekeeping gene
Cbei_1529		1804164	1804733	+	hypothetical protein
Cbei_1530	ruvA	1804938	1805534	+	Holliday junction DNA helicase RuvA
Cbei_1531	ruvB	1805600	1806643	+	Holliday junction DNA helicase RuvB
Cbei_1532	queA	1806772	1807797	+	S-adenosylmethionine:tRNA ribosyltransferase-isomerase
Cbei_1533	tgt	1807991	1809127	+	queuine tRNA-ribosyltransferase
Cbei_1534	yajC	1809288	1809566	+	preprotein translocase subunit YajC
Cbei_1535		1809618	1809986	+	membrane protein
Cbei_1536	secD	1810358	1811623	+	preprotein translocase subunit SecD
Cbei_1537	secF	1811616	1812491	+	preprotein translocase subunit SecF
Cbei_1538		1812615	1813490	+	phosphoesterase domain-containing protein
Cbei_1539		1813581	1814099	+	adenine phosphoribosyltransferase
Cbei_1540		1814444	1816660	+	(p)ppGpp synthetase I, SpoT/RelA
Cbei_1541		1816692	1817141	+	D-tyrosyl-tRNA(Tyr) deacylase
Cbei_1542		1817154	1817750	+	beta-lactamase domain-containing protein
Cbei_1543		1817796	1819223	+	coproporphyrinogen III oxidase
Cbei_1544	hisS	1819283	1820536	+	histidyl-tRNA synthetase
Cbei_1545	aspS	1820568	1822367	+	aspartyl-tRNA synthetase
Cbei_1546		1822502	1823209	-	hypothetical protein
Cbei_1549		1823963	1824661	+	hypothetical protein
Cbei_1550		1824720	1825325	+	hypothetical protein
Cbei_1551		1825670	1826965	+	homoserine dehydrogenase
Cbei_1552		1827233	1828579	+	hypothetical protein
Cbei_1553		1828656	1830497	+	multi-sensor signal transduction histidine kinase	Putative housekeeping gene
Cbei_1554		1831095	1832711	+	hypothetical protein
Cbei_1555		1832877	1833032	+	hypothetical protein	Putative housekeeping gene
Cbei_1556		1833149	1833301	-	hypothetical protein
Cbei_1557		1833534	1834013	-	CarD family transcriptional regulator
Cbei_1558		1834368	1835180	+	hypothetical protein
Cbei_1559		1835368	1835988	+	uridine kinase
Cbei_1560		1836113	1836778	+	HAD family hydrolase
Cbei_1561		1836811	1837425	+	hypothetical protein
Cbei_1562		1837552	1838772	-	threonine dehydratase
Cbei_1563		1839105	1839527	-	hypothetical protein
Cbei_1564		1839850	1841406	-	ABC transporter related
Cbei_1565		1841872	1842423	+	GCN5-related N-acetyltransferase
Cbei_1566		1842718	1842900	+	hypothetical protein
Cbei_1567		1843006	1843710	-	hypothetical protein
Cbei_1568		1843936	1844835	+	sporulation protein YtxC
Cbei_1569		1844970	1845527	+	translation initiation factor IF-3
Cbei_1570	rpmI	1845548	1845745	+	50S ribosomal protein L35
Cbei_1571	rplT	1845774	1846133	+	50S ribosomal protein L20
Cbei_1572		1846234	1847016	+	tRNA/rRNA methyltransferase (SpoU)	Potential new gene predicted between Cbei_1572 and _1573
Cbei_1573	pheS	1847717	1848736	+	phenylalanyl-tRNA synthetase subunit alpha
Cbei_1574	pheT	1848951	1851329	+	phenylalanyl-tRNA synthetase subunit beta
Cbei_1575		1851547	1851975	+	cell division protein MraZ
Cbei_1576	mraW	1851988	1852920	+	S-adenosyl-methyltransferase MraW
Cbei_1577		1852938	1853468	+	hypothetical protein
Cbei_1578		1853613	1855841	+	stage V sporulation protein D
Cbei_1579		1856073	1858337	+	stage V sporulation protein D
Cbei_1580	murE	1858635	1860095	+	UDP-N-acetylmuramoylalanyl-D-glutamate--2, 6-diaminopimelate ligase
Cbei_1581		1860192	1861544	+	UDP-N-acetylmuramoylalanyl-D-glutamyl-2, 6-diaminopimelate--D-alanyl-D-alanyl ligase
Cbei_1582	mraY	1861648	1862628	+	phospho-N-acetylmuramoyl-pentapeptide- transferase
Cbei_1583		1862658	1863794	+	stage V sporulation protein E
Cbei_1584		1863985	1864746	+	polypeptide-transport-associated domain-containing protein
Cbei_1585		1864754	1865482	+	hypothetical protein	Putative housekeeping gene
Cbei_1586		1865495	1865887	+	hypothetical protein
Cbei_1587		1865900	1866634	+	hypothetical protein
Cbei_1588		1866727	1867407	+	alanine racemase domain-containing protein
Cbei_1589		1867400	1867852	+	hypothetical protein
Cbei_1590		1867865	1868119	+	protein of unknown function YGGT
Cbei_1591		1868123	1868887	+	RNA-binding S4 domain-containing protein
Cbei_1592		1868901	1869536	+	DivIVA family protein
Cbei_1593		1869981	1870736	-	OmpA/MotB domain-containing protein
Cbei_1594		1870749	1871522	-	MotA/TolQ/ExbB proton channel
Cbei_1595		1871817	1872734	+	RluA family pseudouridine synthase
Cbei_1596		1872752	1873288	+	bifunctional pyrimidine regulatory protein PyrR uracil phosphoribosyltransferase
Cbei_1597		1873312	1874472	+	putative RNA methylase
Cbei_1598		1874836	1875681	+	RpiR family transcriptional regulator
Cbei_1599		1875754	1877487	-	fibronectin-binding A domain-containing protein
Cbei_1600	dapF	1877917	1878744	+	diaminopimelate epimerase
Cbei_1601		1878771	1879778	+	hypothetical protein
Cbei_1602		1880025	1880447	+	GCN5-related N-acetyltransferase
Cbei_1603		1880539	1880760	+	hypothetical protein
Cbei_1604		1880968	1881660	+	putative pilus biogenesis protein
Cbei_1605		1881634	1883355	-	resolvase domain-containing protein
Cbei_1606		1883821	1888413	+	fibronectin, type III domain-containing protein
Cbei_1607		1888646	1888879	+	hypothetical protein	Potential new gene predicted between Cbei_1607 and _1608
Cbei_1608		1890001	1891098	+	hypothetical protein
Cbei_1609		1891159	1891815	+	hypothetical protein
Cbei_1610		1891860	1892312	+	hypothetical protein
Cbei_1611		1892424	1893707	+	Ion transport 2 domain-containing protein
Cbei_1612		1893890	1896151	+	SecC motif-containing protein
Cbei_1613		1896306	1897697	+	hypothetical protein
Cbei_1614		1897887	1901114	+	hypothetical protein
Cbei_1615		1901502	1901873	-	helix-turn-helix domain-containing protein
Cbei_1616		1902010	1902237	+	XRE family transcriptional regulator
Cbei_1617		1902390	1902899	+	hypothetical protein
Cbei_1618		1903072	1903413	+	hypothetical protein
Cbei_1619		1903394	1905385	+	hypothetical protein
Cbei_1620		1905439	1905855	+	hypothetical protein
Cbei_1621		1905855	1906775	+	RecT protein
Cbei_1622		1906775	1907482	+	beta-lactamase domain-containing protein
Cbei_1623		1907510	1908370	+	primosome, DnaD subunit
Cbei_1624		1908363	1909130	+	hypothetical protein
Cbei_1625		1909288	1909500	+	hypothetical protein
Cbei_1626		1909516	1909944	+	hypothetical protein
Cbei_1627		1909948	1910592	+	hypothetical protein
Cbei_1628		1910669	1910836	+	hypothetical protein
Cbei_1629		1910951	1911472	+	hypothetical protein
Cbei_1630		1911552	1912736	+	hypothetical protein	Putative housekeeping gene
Cbei_1631		1912911	1913603	+	hypothetical protein
Cbei_1632		1913872	1915104	+	DNA methylase N-4/N-6 domain-containing protein
Cbei_1633		1915185	1915496	+	hypothetical protein
Cbei_1634		1915557	1915940	+	hypothetical protein
Cbei_1635		1915963	1916745	+	phage-related terminase small subunit-like protein
Cbei_1636		1916738	1918150	+	hypothetical protein
Cbei_1637		1918141	1919640	+	hypothetical protein
Cbei_1638		1919633	1920643	+	hypothetical protein
Cbei_1639		1920769	1922163	+	hypothetical protein
Cbei_1640		1922182	1922559	+	hypothetical protein
Cbei_1641		1922585	1923622	+	hypothetical protein
Cbei_1642		1923650	1923982	+	hypothetical protein
Cbei_1643		1924201	1924356	+	hypothetical protein
Cbei_1644		1924370	1924774	+	hypothetical protein
Cbei_1645		1924782	1925612	+	hypothetical protein
Cbei_1646		1925618	1925941	+	hypothetical protein
Cbei_1647		1925941	1927383	+	hypothetical protein
Cbei_1648		1927403	1927819	+	hypothetical protein
Cbei_1649		1927891	1928322	+	Phage XkdN-like protein
Cbei_1650		1928495	1932220	+	TP901 family phage tail tape measure protein
Cbei_1651		1932641	1933459	+	hypothetical protein
Cbei_1652		1933556	1934242	+	SH3 type 3 domain-containing protein
Cbei_1653		1934247	1935263	+	hypothetical protein
Cbei_1654		1935256	1935603	+	hypothetical protein
Cbei_1655		1935596	1936036	+	hypothetical protein
Cbei_1656		1936041	1937144	+	baseplate J family protein
Cbei_1657		1937145	1939004	+	hypothetical protein
Cbei_1658		1939006	1939620	+	phage-like element pbsx protein XkdT
Cbei_1659		1939634	1940779	+	hypothetical protein
Cbei_1660		1940807	1941079	+	hypothetical protein
Cbei_1661		1941072	1941287	+	hypothetical protein
Cbei_1662		1941547	1942719	+	hypothetical protein
Cbei_1663		1942761	1943831	+	Ig domain-containing protein
Cbei_1664		1943912	1944148	+	hypothetical protein
Cbei_1665		1944164	1944604	+	hypothetical protein
Cbei_1666		1944668	1945453	+	glycoside hydrolase family protein
Cbei_1667		1945571	1946410	+	extracellular solute-binding protein
Cbei_1668		1946658	1947701	-	D-galactose-binding periplasmic protein precursor
Cbei_1669		1947754	1948122	-	hypothetical protein
Cbei_1670		1948640	1949524	+	hypothetical protein
Cbei_1672		1950460	1950663	+	hypothetical protein
Cbei_1673		1950885	1951034	+	hypothetical protein
Cbei_1674		1951993	1952406	+	hypothetical protein
Cbei_1675		1953040	1953489	+	cell wall binding repeat-containing protein
Cbei_1676		1953652	1954599	+	beta-lactamase domain-containing protein
Cbei_1677		1954992	1955183	+	hypothetical protein	Putative silent gene
Cbei_1678		1955372	1955599	+	XRE family transcriptional regulator
Cbei_1679		1955849	1956526	+	MgtC/SapB transporter
Cbei_1680		1956874	1957275	+	hypothetical protein
Cbei_1682		1958399	1959514	+	type II secretion system protein
Cbei_1683		1959511	1959957	+	hypothetical protein
Cbei_1684		1959954	1960379	+	hypothetical protein
Cbei_1685		1960369	1960833	+	hypothetical protein	Putative silent gene
Cbei_1686		1960863	1961246	+	hypothetical protein	Putative silent gene
Cbei_1687		1961311	1961976	+	hypothetical protein
Cbei_1688		1961987	1962337	+	hypothetical protein
Cbei_1689		1962330	1962698	+	hypothetical protein
Cbei_1690		1962989	1963579	+	elongation factor P
Cbei_1691		1963670	1964035	+	hypothetical protein
Cbei_1692		1964190	1965110	+	sporulation stage III, protein AA
Cbei_1693		1965098	1965616	+	stage III sporulation protein SpoAB
Cbei_1694		1965681	1965878	+	stage III sporulation AC family protein
Cbei_1695		1965890	1966273	+	sporulation stage III, protein AD
Cbei_1696		1966284	1967573	+	sporulation stage III, protein AE
Cbei_1697		1967580	1968179	+	sporulation stage III, protein AF
Cbei_1698		1968191	1968811	+	sporulation stage III, protein AG
Cbei_1699		1968851	1969366	+	stage III sporulation protein AH
Cbei_1700		1969468	1969848	+	hypothetical protein
Cbei_1701		1969980	1970381	+	NusB antitermination factor
Cbei_1702		1970509	1971357	+	methylenetetrahydrofolate dehydrogenase (NADP(+))
Cbei_1703	xseA	1971347	1972546	+	exodeoxyribonuclease VII large subunit	Putative housekeeping gene
Cbei_1704		1972559	1972783	+	exonuclease VII, small subunit
Cbei_1705		1972770	1973639	+	polyprenyl synthetase
Cbei_1706		1973657	1975513	+	1-deoxy-D-xylulose-5-phosphate synthase
Cbei_1707		1975526	1976335	+	hemolysin A
Cbei_1708		1976352	1977206	+	ATP-NAD/AcoX kinase
Cbei_1709	argR	1977203	1977655	+	arginine repressor
Cbei_1710		1977675	1979363	+	DNA repair protein RecN
Cbei_1711		1979592	1980782	+	peptidase S55, sporulation stage IV, protein B
Cbei_1712		1981390	1982211	+	response regulator receiver protein
Cbei_1713		1983097	1983504	+	hemerythrin-like metal-binding protein
Cbei_1714		1983913	1984140	+	hypothetical protein
Cbei_1715		1984491	1985786	+	uracil transporter
Cbei_1716		1985966	1986607	+	hypothetical protein	Potential mis-annotation
Cbei_1717		1986791	1987192	+	hypothetical protein
Cbei_1718		1987231	1988241	+	prophage ps3 protein 01, putative
Cbei_1719		1988267	1988878	+	phosphoglycerate mutase
Cbei_1720		1989056	1989499	+	hypothetical protein
Cbei_1721		1989569	1990213	+	metallophosphoesterase
Cbei_1722		1990689	1991855	+	iron-containing alcohol dehydrogenase
Cbei_1723		1992278	1993996	+	methyl-accepting chemotaxis sensory transducer
Cbei_1724		1994297	1995283	+	glycosyl transferase family protein
Cbei_1725		1995297	1997516	+	glycosyl transferase family protein
Cbei_1726		1997892	1999643	+	uncharacterized membrane protein
Cbei_1727		1999640	2000530	+	UTP-glucose-1-phosphate uridylyltransferase
Cbei_1728		2000712	2001164	+	hypothetical protein
Cbei_1729		2001325	2002548	+	glycosyl transferase family protein
Cbei_1730		2002804	2003310	+	NUDIX hydrolase
Cbei_1731		2003459	2004136	+	two component transcriptional regulator
Cbei_1732		2004139	2005653	+	integral membrane sensor signal transduction histidine kinase	Putative housekeeping gene
Cbei_1733		2005824	2006126	-	hypothetical protein
Cbei_1734		2006603	2007835	+	hypothetical protein
Cbei_1735		2007939	2009366	-	hypothetical protein
Cbei_1736		2009359	2009847	-	ECF subfamily RNA polymerase sigma-24 factor
Cbei_1737		2010211	2010807	+	NAD(P)H dehydrogenase (quinone)
Cbei_1738		2011115	2011270	+	hypothetical protein
Cbei_1739		2011404	2012186	+	hypothetical protein
Cbei_1740		2012256	2013182	+	ribonuclease Z
Cbei_1741		2013449	2014150	+	1-acyl-sn-glycerol-3-phosphate acyltransferase
Cbei_1742		2014432	2016468	+	small GTP-binding protein
Cbei_1743		2016550	2017329	+	hypothetical protein	Putative housekeeping gene
Cbei_1744		2017423	2017884	-	hypothetical protein
Cbei_1745		2017906	2018328	-	hypothetical protein
Cbei_1746		2018501	2019193	+	cyclic nucleotide-binding protein
Cbei_1747		2019409	2020518	-	DEAD/DEAH box helicase domain-containing protein
Cbei_1748		2020842	2021270	+	BadM/Rrf2 family transcriptional regulator	Putative housekeeping gene; Potential new gene predicted between Cbei_1748 and _1749
Cbei_1749		2022262	2023653	+	anthranilate synthase component I
Cbei_1750		2023650	2024237	+	glutamine amidotransferase of anthranilate synthase
Cbei_1751	trpD	2024317	2025336	+	anthranilate phosphoribosyltransferase
Cbei_1752		2025361	2026164	+	indole-3-glycerol-phosphate synthase
Cbei_1753		2026207	2026896	+	phosphoribosylanthranilate isomerase
Cbei_1754		2026918	2028093	+	tryptophan synthase subunit beta
Cbei_1755		2028093	2028869	+	tryptophan synthase, alpha subunit
Cbei_1756		2028994	2029407	-	hypothetical protein
Cbei_1757		2029699	2029998	+	hypothetical protein
Cbei_1758		2030114	2030533	+	hypothetical protein
Cbei_1759		2036870	2037568	+	phosphoglycerate mutase 1 family protein
Cbei_1760		2037882	2039282	+	MATE efflux family protein
Cbei_1761		2039880	2040620	+	TPR repeat-containing protein
Cbei_1762		2041208	2042374	+	extracellular ligand-binding receptor
Cbei_1763		2042389	2043291	+	inner-membrane translocator
Cbei_1764		2043294	2044352	+	inner-membrane translocator	Putative housekeeping gene
Cbei_1765		2044352	2045122	+	ABC transporter related	Putative housekeeping gene
Cbei_1766		2045115	2045828	+	ABC transporter related	Putative housekeeping gene
Cbei_1767		2046110	2047273	+	extracellular ligand-binding receptor	Putative housekeeping gene
Cbei_1768		2047436	2047828	+	hypothetical protein
Cbei_1769		2048180	2049718	+	diguanylate cyclase
Cbei_1770		2049919	2051148	-	major facilitator transporter
Cbei_1771		2051636	2052295	+	nitrite and sulphite reductase 4Fe-4S region
Cbei_1772		2052396	2053061	+	HAD family hydrolase
Cbei_1773		2053565	2055499	+	hydrogenase, Fe-only
Cbei_1774		2056236	2056859	+	hypothetical protein
Cbei_1775		2056852	2057850	+	phosphate transporter
Cbei_1776		2058025	2059221	+	hypothetical protein
Cbei_1777		2059261	2060109	+	metallophosphoesterase
Cbei_1779		2060430	2060807	+	hypothetical protein
Cbei_1780		2060944	2061324	+	glyoxalase/bleomycin resistance protein/dioxygenase
Cbei_1781		2061365	2062555	+	aminotransferase, class I and II
Cbei_1782	valS	2063559	2066204	+	valyl-tRNA synthetase
Cbei_1783		2066478	2067329	+	integral membrane protein TerC
Cbei_1784		2067546	2068859	+	FolC bifunctional protein	Putative housekeeping gene
Cbei_1785		2068962	2070941	+	HIRAN
Cbei_1786		2071065	2071322	-	hypothetical protein
Cbei_1787		2071465	2072427	+	YVTN beta-propeller repeat-containing protein	Potential mis-annotation
Cbei_1788		2072671	2073195	-	hypothetical protein
Cbei_1789		2073363	2074124	+	polysaccharide deacetylase
Cbei_1790		2074230	2074880	+	single-stranded DNA-binding protein
Cbei_1791		2075107	2075817	-	tetrahydrodipicolinate succinyltransferase domain-containing protein
Cbei_1792		2075973	2077118	+	aminotransferase, class I and II
Cbei_1793		2077203	2077520	+	hypothetical protein
Cbei_1794		2077828	2078136	+	methylated-DNA-(protein)-cysteine S-methyltransferase, DNA binding
Cbei_1795		2078371	2079126	-	dihydrodipicolinate reductase
Cbei_1796		2079136	2080014	-	dihydrodipicolinate synthase
Cbei_1797		2080044	2081036	-	aspartate-semialdehyde dehydrogenase
Cbei_1798		2081479	2081697	+	small acid-soluble spore protein
Cbei_1799		2081799	2082536	+	methyltransferase type 11
Cbei_1800	hslO	2082563	2083444	+	Hsp33-like chaperonin
Cbei_1801		2083585	2084340	+	hypothetical protein
Cbei_1802		2084389	2085234	+	pseudouridine synthase
Cbei_1803		2085452	2085781	+	hypothetical protein
Cbei_1804		2085778	2087223	+	integral membrane sensor signal transduction histidine kinase	Putative housekeeping gene
Cbei_1805		2087265	2087963	+	two component transcriptional regulator
Cbei_1806		2088284	2089528	+	hypothetical protein
Cbei_1807		2089531	2091006	+	secretion protein HlyD family protein
Cbei_1808		2091014	2091757	+	ABC transporter related
Cbei_1809		2091802	2093241	+	hypothetical protein
Cbei_1810		2093335	2093958	-	hypothetical protein
Cbei_1811		2094344	2094970	-	SNARE associated Golgi protein
Cbei_1812		2095200	2096276	+	histidinol-phosphate aminotransferase
Cbei_1813		2096494	2097531	+	peptidase M42 family protein
Cbei_1814		2097919	2098575	+	HAD family hydrolase
Cbei_1815		2098707	2100182	+	cell wall binding repeat-containing protein
Cbei_1816		2100486	2101448	+	cobalamin synthesis protein, P47K
Cbei_1817		2101491	2102159	+	hypothetical protein
Cbei_1818		2102156	2103154	+	permease
Cbei_1819		2103321	2103950	+	membrane-spanning protein
Cbei_1820		2104087	2104665	-	hypothetical protein
Cbei_1821		2105130	2106338	-	DEAD/DEAH box helicase domain-containing protein
Cbei_1822		2106655	2108097	+	DEAD/DEAH box helicase domain-containing protein
Cbei_1823		2108410	2109279	+	methionine aminopeptidase, type I	Putative housekeeping gene
Cbei_1824		2109363	2111813	+	ATP-dependent DNA helicase RecQ
Cbei_1825		2111935	2112438	+	heat shock protein DnaJ domain-containing protein
Cbei_1826		2113025	2113690	+	putative RNA polymerase sigma factor SigI
Cbei_1827		2113700	2114836	+	hypothetical protein
Cbei_1828		2115027	2116808	+	bifunctional homocysteine S-methyltransferase/5,10-methylenetetrahydrofolate reductase protein	Putative housekeeping gene
Cbei_1829		2116854	2117399	+	phosphoglycerate mutase
Cbei_1830		2117590	2118831	+	putative oxidoreductase
Cbei_1831		2118954	2120006	+	alanine racemase
Cbei_1832		2120202	2121602	+	glucuronate isomerase
Cbei_1833		2121691	2123139	+	altronate oxidoreductase
Cbei_1834		2123225	2123647	+	histidine triad (HIT) protein
Cbei_1835		2123700	2125106	+	sugar (glycoside-Pentoside-hexuronide) transporter
Cbei_1836		2125775	2126422	+	keto-hydroxyglutarate-aldolase/keto-deoxy- phosphogluconate aldolase
Cbei_1837		2126424	2127374	+	ribokinase-like domain-containing protein
Cbei_1838		2127707	2129155	+	altronate oxidoreductase
Cbei_1839		2129248	2130735	+	Altronate dehydratase
Cbei_1840		2131237	2131728	+	PTS system mannose/fructose/sorbose family IIB subunit
Cbei_1841		2131981	2132838	+	phosphomethylpyrimidine kinase type-1
Cbei_1842		2132967	2133719	+	DeoR family transcriptional regulator
Cbei_1843		2133712	2134614	+	1-phosphofructokinase	Putative housekeeping gene
Cbei_1844		2134739	2136661	+	PTS system, fructose subfamily, IIC subunit
Cbei_1845		2137002	2137640	+	hypothetical protein
Cbei_1846		2137774	2138325	+	hemerythrin HHE cation binding domain-containing protein
Cbei_1847		2138565	2138957	-	BadM/Rrf2 family transcriptional regulator
Cbei_1848		2139203	2139955	+	FeS assembly ATPase SufC
Cbei_1849		2139971	2141380	+	FeS assembly protein SufB
Cbei_1850		2141390	2142487	+	FeS assembly protein SufD
Cbei_1851		2142480	2143709	+	SufS subfamily cysteine desulfurase
Cbei_1852		2143715	2144140	+	NifU family SUF system FeS assembly protein
Cbei_1853		2144537	2148052	+	pyruvate flavodoxin/ferredoxin oxidoreductase domain-containing protein
Cbei_1854		2148319	2150055	+	peptidase S8 and S53, subtilisin, kexin, sedolisin
Cbei_1855		2150275	2152281	+	hypothetical protein
Cbei_1856		2152415	2153035	+	superoxide dismutase
Cbei_1857		2153204	2153848	+	pentapeptide repeat-containing protein
Cbei_1858		2154020	2154871	+	degV family protein
Cbei_1859		2155016	2155882	+	short-chain dehydrogenase/reductase SDR
Cbei_1860		2156359	2156682	+	regulatory protein, ArsR
Cbei_1861		2156734	2158092	+	MATE efflux family protein
Cbei_1862		2158138	2160486	+	bifunctional glutamate--cysteine ligase/glutathione synthetase
Cbei_1863		2160551	2161114	-	hypothetical protein
Cbei_1864		2161340	2161999	+	hypothetical protein
Cbei_1865		2162089	2162646	+	hypothetical protein
Cbei_1866		2162657	2163106	-	hypothetical protein
Cbei_1867		2163172	2163930	-	hypothetical protein
Cbei_1868	glyA	2164278	2165513	+	serine hydroxymethyltransferase
Cbei_1869		2165734	2166249	+	isochorismatase hydrolase
Cbei_1870		2166376	2166624	+	hypothetical protein
Cbei_1871		2166784	2166939	-	hypothetical protein
Cbei_1872		2167066	2167557	-	hypothetical protein
Cbei_1873		2168120	2170309	+	DNA topoisomerase III
Cbei_1874		2170486	2171676	+	Serine-type D-Ala-D-Ala carboxypeptidase
Cbei_1875	scpA	2172071	2172838	+	segregation and condensation protein A
Cbei_1876	scpB	2172828	2173421	+	segregation and condensation protein B
Cbei_1877		2173588	2174058	-	sporulation protein YtfJ
Cbei_1878		2174082	2174624	-	hypothetical protein
Cbei_1879		2174766	2175620	+	Serine-type D-Ala-D-Ala carboxypeptidase
Cbei_1880		2175821	2176810	+	hypothetical protein
Cbei_1881		2176807	2178084	+	glucose-inhibited division protein A
Cbei_1882		2178333	2178737	+	hypothetical protein
Cbei_1883		2178974	2180470	+	amino acid permease-associated region
Cbei_1884		2180550	2181200	+	hypothetical protein
Cbei_1885		2181193	2181591	+	regulatory protein GntR, HTH
Cbei_1886		2181575	2182471	+	ABC transporter related
Cbei_1887		2182452	2183519	+	hypothetical protein
Cbei_1888		2183680	2183949	+	GRound-like protein
Cbei_1889		2184143	2184853	+	pseudouridine synthase
Cbei_1890		2185079	2185975	+	RpiR family transcriptional regulator
Cbei_1891		2186082	2187413	+	tRNA adenylyltransferase
Cbei_1892		2187680	2188711	+	hypothetical protein	Putative housekeeping gene
Cbei_1893		2188726	2189685	+	methyl-accepting chemotaxis sensory transducer
Cbei_1894		2189921	2190190	+	hypothetical protein
Cbei_1895		2190278	2191072	-	hypothetical protein
Cbei_1896		2191069	2191635	-	LemA family protein
Cbei_1897		2191918	2192838	+	Mg2+ transporter protein, CorA family protein
Cbei_1898		2192916	2193962	-	calcium/cation antiporter
Cbei_1899		2194300	2194677	+	glyoxalase/bleomycin resistance protein/dioxygenase
Cbei_1900		2194855	2196888	+	peptidoglycan glycosyltransferase
Cbei_1901		2197026	2198375	-	hydrogenase large subunit
Cbei_1902		2198488	2198979	+	hypothetical protein
Cbei_1903		2199060	2199926	-	fructose-1,6-bisphosphate aldolase, class II
Cbei_1904		2200432	2200929	+	CarD family transcriptional regulator
Cbei_1905		2201073	2201228	+	hypothetical protein
Cbei_1907		2201777	2202058	+	hypothetical protein
Cbei_1908		2202186	2203586	+	hypothetical protein
Cbei_1909		2203817	2204428	+	membrane -like protein
Cbei_1910		2204805	2206199	+	FAD dependent oxidoreductase
Cbei_1911		2207254	2207457	+	hypothetical protein
Cbei_1912		2207669	2207842	+	hypothetical protein
Cbei_1913		2207933	2208481	-	BioY protein
Cbei_1914		2208529	2209479	-	biotin synthase
Cbei_1915		2209859	2210323	+	hypothetical protein
Cbei_1916		2210489	2211166	+	hypothetical protein
Cbei_1917	murQ	2211859	2212773	+	N-acetylmuramic acid-6-phosphate etherase
Cbei_1918		2212788	2214149	+	phosphotransferase system, EIIC
Cbei_1919		2214292	2215365	+	hypothetical protein
Cbei_1920		2215404	2216249	+	RpiR family transcriptional regulator
Cbei_1921		2216753	2217631	-	Nitrilase/cyanide hydratase and apolipoprotein N-acyltransferase
Cbei_1922		2217654	2218697	-	agmatine deiminase
Cbei_1923		2219030	2220235	+	major facilitator transporter
Cbei_1924		2221007	2222644	+	aspartate aminotransferase
Cbei_1925		2222695	2223213	-	hypothetical protein
Cbei_1926		2223480	2224025	-	PadR-like family transcriptional regulator
Cbei_1927		2224235	2226229	+	NADH:flavin oxidoreductase/NADH oxidase
Cbei_1928		2226825	2227610	+	hypothetical protein
Cbei_1929		2227645	2229132	-	protein kinase
Cbei_1930		2229556	2229924	+	hypothetical protein
Cbei_1931		2230091	2230549	+	hypothetical protein
Cbei_1932		2230915	2232093	+	iron-containing alcohol dehydrogenase	Putative housekeeping gene
Cbei_1933		2232294	2233571	+	glucose-inhibited division protein A
Cbei_1934		2233848	2234207	+	hypothetical protein
Cbei_1935		2234469	2235623	+	PucR family transcriptional regulator
Cbei_1936		2235811	2237136	+	aminotransferase class-III
Cbei_1937		2237150	2238301	+	iron-containing alcohol dehydrogenase
Cbei_1938		2238374	2239207	+	ABC transporter related
Cbei_1939		2239210	2239986	+	binding-protein-dependent transport systems inner membrane component
Cbei_1940		2239999	2240766	+	binding-protein-dependent transport systems inner membrane component
Cbei_1941		2240922	2241983	+	NMT1/THI5-like protein
Cbei_1942		2242224	2243591	+	dihydropyrimidinase
Cbei_1943		2243681	2245234	+	dihydropyrimidine dehydrogenase
Cbei_1944		2245267	2246487	+	allantoate amidohydrolase
Cbei_1945		2246597	2247031	-	signal-transduction protein
Cbei_1946		2247312	2248268	+	D-isomer specific 2-hydroxyacid dehydrogenase, NAD-binding
Cbei_1947		2248425	2249249	-	Zn-dependent hydrolase of the beta-lactamase fold-like protein
Cbei_1948		2249404	2249967	+	hypothetical protein
Cbei_1949		2250460	2251107	+	hypothetical protein
Cbei_1950		2251153	2252718	+	hypothetical protein
Cbei_1951		2252940	2254043	+	hypothetical protein
Cbei_1952		2260171	2261739	+	hypothetical protein
Cbei_1953		2261830	2263230	+	aldehyde dehydrogenase
Cbei_1954		2263415	2264584	-	major facilitator transporter
Cbei_1955		2264666	2265109	-	MarR family transcriptional regulator
Cbei_1956		2265316	2265792	+	hypothetical protein	Putative silent gene
Cbei_1957		2271363	2271776	+	thioesterase superfamily protein
Cbei_1958		2271851	2272357	-	hypothetical protein
Cbei_1959		2272464	2273345	-	LysR family transcriptional regulator
Cbei_1960		2273478	2274401	+	2-dehydropantoate 2-reductase
Cbei_1961		2274613	2275395	+	short-chain dehydrogenase/reductase SDR
Cbei_1962		2275561	2276193	+	sporulation stage II, protein M
Cbei_1963		2276276	2277154	+	phage integrase family protein
Cbei_1964		2279037	2279981	+	polysaccharide deacetylase
Cbei_1965		2280188	2281237	-	ABC transporter related
Cbei_1966		2281237	2281914	-	molybdate ABC transporter, inner membrane subunit
Cbei_1967		2282473	2283783	+	peptidase
Cbei_1968		2283820	2285013	+	aspartate/ornithine carbamoyltransferase family protein
Cbei_1969		2285184	2286104	+	carbamate kinase
Cbei_1970		2286761	2288137	+	phenylhydantoinase
Cbei_1971		2288264	2288905	+	YheO domain-containing protein
Cbei_1972		2289310	2290593	+	guanine deaminase
Cbei_1973		2290750	2293767	+	putative selenate reductase subunit YgfK
Cbei_1974		2293929	2295353	+	xanthine/uracil/vitamin C permease
Cbei_1975		2295746	2297452	+	adenine deaminase
Cbei_1976		2297480	2298091	+	TetR family transcriptional regulator
Cbei_1977		2298138	2299340	+	diaminopropionate ammonia-lyase
Cbei_1978		2299624	2300952	+	putative chlorohydrolase/aminohydrolase
Cbei_1979		2301037	2301414	+	putative endoribonuclease L-PSP
Cbei_1980		2301495	2302562	+	hypothetical protein
Cbei_1981		2302618	2303964	+	uracil-xanthine permease
Cbei_1982		2304390	2306957	+	aldehyde oxidase and xanthine dehydrogenase, molybdopterin binding
Cbei_1983		2307010	2307621	+	hypothetical protein
Cbei_1984		2307752	2309866	+	xanthine dehydrogenase
Cbei_1985		2309866	2310333	+	2Fe-2S iron-sulfur cluster binding domain-containing protein
Cbei_1986		2310327	2311145	+	molybdopterin dehydrogenase, FAD-binding
Cbei_1987		2311566	2312495	+	regulatory protein, LysR
Cbei_1988		2312703	2313722	+	molybdopterin binding domain-containing protein
Cbei_1989		2313892	2314866	+	molybdenum cofactor biosynthesis protein A
Cbei_1990	moaC	2314946	2315425	+	molybdenum cofactor biosynthesis protein C
Cbei_1991		2315425	2315856	+	MOSC domain-containing protein
Cbei_1992		2315913	2316716	-	molybdenum ABC transporter, periplasmic molybdate-binding protein
Cbei_1993		2317350	2317556	+	TOBE domain-containing protein
Cbei_1994		2317881	2319398	+	ABC transporter related
Cbei_1995		2319609	2320571	+	hypothetical protein
Cbei_1996		2320633	2321598	+	DNA binding domain-containing protein
Cbei_1997		2321755	2322363	+	hypothetical protein
Cbei_1998		2322356	2323330	+	hypothetical protein
Cbei_1999		2323975	2324796	+	nitrogenase iron protein
Cbei_2000		2325086	2325412	+	nitrogen regulatory protein P-II
Cbei_2001		2325437	2325820	+	nitrogen regulatory protein P-II
Cbei_2002		2325839	2327425	+	nitrogenase molybdenum-iron protein alpha chain
Cbei_2003		2327425	2328789	+	nitrogenase molybdenum-iron protein beta chain
Cbei_2004		2329971	2331335	+	nitrogenase MoFe cofactor biosynthesis protein NifE
Cbei_2005		2331322	2334012	+	nitrogenase cofactor biosynthesis protein NifB
Cbei_2006		2334338	2334646	+	ferredoxin, 2Fe-2S
Cbei_2007		2335016	2336185	+	radical SAM domain-containing protein
Cbei_2008		2336229	2337218	+	radical SAM domain-containing protein
Cbei_2009		2337270	2337737	+	AsnC family transcriptional regulator
Cbei_2010		2337730	2338197	+	AsnC family transcriptional regulator
Cbei_2011		2338415	2339329	+	isopropylmalate/homocitrate/citramalate synthase-like protein
Cbei_2012		2339351	2340133	+	homocitrate synthase
Cbei_2013		2340972	2341391	+	DNA polymerase beta subunit
Cbei_2014		2341388	2341816	+	hypothetical protein
Cbei_2015		2341829	2344759	+	exonuclease, RNase T and DNA polymerase III	Putative housekeeping gene
Cbei_2016		2345282	2345446	+	hypothetical protein
Cbei_2017		2345681	2346532	-	patatin
[truncated: 3,023 more rows]
